# Supplementary material for: Alcam-a and Pdgfr-α are essential for the development of sclerotome-derived stromal cells that support hematopoiesis
Source: Nat Commun. 2023 Mar 1;14:1171. doi: 10.1038/s41467-023-36612-y (PMC9977867; doi:10.1038/s41467-023-36612-y)
Supplement: Supplementary file 14 — Source Data [file 41467_2023_36612_MOESM14_ESM.xlsx]

## Sheet: Fig1G
	Number of ET37:eGFP+ cells
	24 hpf		30 hpf
	control MO	alcama MO	control MO	alcama MO
embryo1	41	21	82	26
embryo2	58	26	78	21
embryo3	64	18	65	32
embryo4	56	14	64	19
embryo5	48	15	57	27
embryo6	53	24	68	36
embryo7	43	15	59	19
embryo8	63	23	50	22
	24 hpf		30 hpf
	control MO	alcama MO	control MO	alcama MO
t-score	9.732		9.208
Df	14		14

## Sheet: Fig2B&C
Fig2B	Relative angle of individual filopodium (degree)			Fig2C	Relative angle and length of individual filopodium
	control MO	alcama MO			cell	img_name	front_abs_angle_vis	front_abs_angle_real	ind	bx	by	tx	ty	cx	cy	filo_abs_angle_vis	filo_abs_angle_real	filo_rel_angle	filo_length
	92.6921	149.847			c1_control cell1	cont c1_t_22.tif	-125	125	3	8.889	14.53	5.128	11.624	12.991	8.889	142.308	-142.308	92.6921	4.75289
	76.7927	173.763			c1_control cell1	cont c1_t_22.tif	-125	125	4	6.667	15.726	3.248	14.359	12.991	8.889	158.207	-158.207	76.7927	3.68215
	41.7551	148.555			c1_control cell1	cont c1_t_22.tif	-125	125	8	8.718	16.41	8.889	20.171	12.991	8.889	-87.3967	87.3967	37.6033	3.76489
	37.6033	178.384			c1_control cell1	cont c1_t_22.tif	-125	125	9	15.043	17.436	16.923	20.342	12.991	8.889	-57.0997	57.0997	67.9003	3.4611
	67.9003	80.7984			c1_control cell1	cont c1_t_31.tif	-125	125	7	12.65	18.632	7.009	21.709	14.359	11.624	-151.389	151.389	26.3888	6.42564
	81.5539	174.316			c1_control cell1	cont c1_t_31.tif	-125	125	10	15.043	22.735	14.188	27.179	14.359	11.624	-100.89	100.89	24.1097	4.5255
	26.3888	119.928			c1_control cell1	cont c1_t_26.tif	-125	125	2	7.863	13.162	1.538	12.991	16.068	10.427	178.451	-178.451	56.5486	6.32731
	24.1097	115.991			c1_control cell1	cont c1_t_26.tif	-125	125	7	17.607	16.752	23.077	14.701	16.068	10.427	20.5537	-20.5537	145.554	5.84187
	100.236	156.596			c1_control cell1	cont c1_t_26.tif	-125	125	10	17.949	20.513	20.513	25.47	16.068	10.427	-62.6498	62.6498	62.3502	5.58085
	56.5486	158.62			c1_control cell1	cont c1_t_40.tif	-125	125	6	6.838	18.291	2.393	21.368	14.359	12.821	-145.308	145.308	20.3075	5.4061
	71.8699	155.592			c1_control cell1	cont c1_t_40.tif	-125	125	8	13.675	18.974	14.53	23.077	14.359	12.821	-78.2289	78.2289	46.7711	4.19114
	0.0077676	168.368			c1_control cell1	cont c1_t_40.tif	-125	125	9	9.402	24.103	7.009	28.034	14.359	12.821	-121.331	121.331	3.669	4.60209
	145.554	150.385			c1_control cell1	cont c1_t_40.tif	-125	125	10	11.111	24.615	10.769	29.231	14.359	12.821	-94.2373	94.2373	30.7627	4.62865
	105.034	22.9125			c1_control cell1	cont c1_t_84.tif	-125	125	5	5.641	15.214	0.684	16.41	7.863	9.915	-166.435	166.435	41.4352	5.09924
	62.3502	48.5417			c1_control cell1	cont c1_t_84.tif	-125	125	6	12.65	14.188	18.12	16.239	7.863	9.915	-20.5537	20.5537	104.446	5.84187
	20.3075	136.033			c1_control cell1	cont c1_t_84.tif	-125	125	10	9.402	19.487	4.786	22.051	7.863	9.915	-150.95	150.95	25.9496	5.2803
	51.4224	82.5976			c1_control cell1	cont c1_t_53.tif	-125	125	0	17.778	2.906	21.197	2.393	14.188	12.821	8.53322	-8.53322	133.533	3.45727
	46.7711	149.176			c1_control cell1	cont c1_t_53.tif	-125	125	6	16.752	11.966	17.436	15.726	14.188	12.821	-79.6898	79.6898	45.3102	3.82171
	3.669	62.6435			c1_control cell1	cont c1_t_53.tif	-125	125	16	14.53	21.88	17.094	24.957	14.188	12.821	-50.1963	50.1963	74.8037	4.00525
	30.7627	158.601			c1_control cell1	cont c1_t_53.tif	-125	125	17	13.846	22.735	15.385	25.47	14.188	12.821	-60.6333	60.6333	64.3667	3.13827
	149.764	174.134			c1_control cell1	cont c1_t_61.tif	-125	125	7	10.085	17.607	14.53	18.803	13.333	8.889	-15.0597	15.0597	109.94	4.60309
	41.4352	107.582			c1_control cell1	cont c1_t_61.tif	-125	125	8	18.974	16.239	13.162	22.393	13.333	8.889	-133.363	133.363	8.36288	8.4647
	104.446	87.7312			c1_control cell1	cont c1_t_88.tif	-125	125	0	12.479	2.906	16.581	0.684	6.667	12.308	28.4438	-28.4438	153.444	4.66516
	25.9496	25.1067			c1_control cell1	cont c1_t_88.tif	-125	125	5	4.615	20	1.538	24.103	6.667	12.308	-126.868	126.868	1.86766	5.1286
	133.533	47.3854			c1_control cell1	cont c1_t_88.tif	-125	125	6	6.154	22.393	4.444	25.128	6.667	12.308	-122.015	122.015	2.9852	3.22557
	45.3102	53.3706			c1_control cell1	cont c1_t_88.tif	-125	125	7	9.915	24.274	9.402	27.692	6.667	12.308	-98.5357	98.5357	26.4643	3.45628
	4.75225	170.179			c2_control cell2	cont c2_t_29.tif	-78	78	4	19.886	18.561	25.947	14.583	10.227	13.258	33.278	-33.278	111.278	7.24984
	74.8037	141.283			c2_control cell2	cont c2_t_29.tif	-78	78	8	20.076	20.076	19.697	23.295	10.227	13.258	-96.715	96.715	18.715	3.24123
	64.3667	163.418			c2_control cell2	cont c2_t_29.tif	-78	78	10	9.28	23.864	4.356	23.106	10.227	13.258	171.249	-171.249	110.751	4.982
	109.94	46.7378			c2_control cell2	cont c2_t_29.tif	-78	78	12	15.53	24.432	15.341	28.22	10.227	13.258	-92.8564	92.8564	14.8564	3.79271
	8.36288	134.433			c2_control cell2	cont c2_t_24.tif	-78	78	1	8.144	6.25	4.735	4.735	14.583	15.72	156.039	-156.039	125.961	3.73048
	153.444	41.1601			c2_control cell2	cont c2_t_24.tif	-78	78	2	16.098	11.553	18.182	9.091	14.583	15.72	49.7532	-49.7532	127.753	3.2256
	1.86766	88.0584			c2_control cell2	cont c2_t_24.tif	-78	78	7	21.402	25.947	24.432	27.273	14.583	15.72	-23.6353	23.6353	54.3647	3.30744
	2.9852	114.506			c2_control cell2	cont c2_t_24.tif	-78	78	10	13.258	26.326	14.015	29.924	14.583	15.72	-78.1186	78.1186	0.118565	3.67677
	26.4643	177.623			c2_control cell2	cont c2_t_33.tif	-78	78	1	3.598	3.788	7.008	0.568	8.333	16.098	43.3585	-43.3585	121.358	4.69004
	29.194	51.179			c2_control cell2	cont c2_t_33.tif	-78	78	5	15.909	15.909	15.53	12.879	8.333	16.098	97.1297	-97.1297	175.13	3.05361
	111.278	24.6494			c2_control cell2	cont c2_t_33.tif	-78	78	11	9.848	28.22	12.121	31.061	8.333	16.098	-51.3377	51.3377	26.6623	3.63838
	18.715	161.55			c2_control cell2	cont c2_t_27.tif	-78	78	0	2.083	5.303	1.515	1.515	8.902	14.962	98.5278	-98.5278	176.528	3.83035
	110.751	8.38081			c2_control cell2	cont c2_t_27.tif	-78	78	4	17.614	21.78	21.591	19.318	8.902	14.962	31.76	-31.76	109.76	4.67739
	58.3421	176.635			c2_control cell2	cont c2_t_27.tif	-78	78	9	13.258	25.189	11.742	28.977	8.902	14.962	-111.812	111.812	33.8118	4.0801
	14.8564	177.282			c2_control cell2	cont c2_t_36.tif	-78	78	2	16.477	15.72	20.455	13.447	12.689	16.477	29.7433	-29.7433	107.743	4.5816
	125.961	119.565			c2_control cell2	cont c2_t_36.tif	-78	78	5	8.712	23.106	5.871	21.023	12.689	16.477	143.751	-143.751	138.249	3.52281
	127.753	109.322			c2_control cell2	cont c2_t_36.tif	-78	78	6	15.909	23.674	18.561	25.568	12.689	16.477	-35.5336	35.5336	42.4664	3.25889
	176.747	80.242			c2_control cell2	cont c2_t_55.tif	-78	78	0	10.606	5.303	11.553	0.189	14.015	13.447	79.5089	-79.5089	157.509	5.20094
	54.3647	170.474			c2_control cell2	cont c2_t_55.tif	-78	78	8	22.159	12.879	27.462	13.258	14.015	13.447	-4.08792	4.08792	73.9121	5.31653
	51.2849	105.3			c2_control cell2	cont c2_t_55.tif	-78	78	13	16.098	17.045	18.939	21.212	14.015	13.447	-55.7144	55.7144	22.2856	5.04333
	0.118565	167.432			c2_control cell2	cont c2_t_41.tif	-78	78	1	15.341	8.144	19.318	3.03	13.826	14.583	52.1289	-52.1289	130.129	6.47839
	121.358	99.2016			c2_control cell2	cont c2_t_41.tif	-78	78	6	7.955	18.939	3.788	20.076	13.826	14.583	-164.738	164.738	86.7379	4.31933
	36.7604	21.6005			c2_control cell2	cont c2_t_41.tif	-78	78	7	15.72	20.076	18.371	21.97	13.826	14.583	-35.5438	35.5438	42.4562	3.25807
	175.13	153.158			c2_control cell2	cont c2_t_40.tif	-78	78	0	13.258	9.659	8.333	7.955	11.932	17.992	160.915	-160.915	121.085	5.21145
	49.3722	116.645			c2_control cell2	cont c2_t_40.tif	-78	78	3	17.045	16.477	19.886	14.773	11.932	17.992	30.9549	-30.9549	108.955	3.31284
	18.9549	175.181			c2_control cell2	cont c2_t_40.tif	-78	78	6	6.629	22.917	3.409	23.864	11.932	17.992	-163.611	163.611	85.6114	3.35637
	26.6623	132.617			c3_control cell3	cont c3_t_20.tif	-105	105	6	13.333	16.396	15.135	20.721	9.369	8.468	-67.3811	67.3811	37.6189	4.68538
	35.196	42.1219			c3_control cell3	cont c3_t_20.tif	-105	105	7	4.865	12.252	8.649	25.766	9.369	8.468	-74.3574	74.3574	30.6426	14.0338
	176.528	175.749			c3_control cell3	cont c3_t_37.tif	-105	105	4	10.45	6.486	6.126	5.946	18.378	10.27	172.882	-172.882	82.1185	4.35759
	109.76	8.03193			c3_control cell3	cont c3_t_37.tif	-105	105	9	22.162	16.937	22.703	20.18	18.378	10.27	-80.5291	80.5291	24.4709	3.28782
	62.6986	30.1081			c3_control cell3	cont c3_t_37.tif	-105	105	10	8.649	18.018	2.523	20.18	18.378	10.27	-160.561	160.561	55.5609	6.49632
	33.8118	178.795			c3_control cell3	cont c3_t_24.tif	-105	105	11	6.126	21.622	3.604	26.306	7.928	10.991	-118.299	118.299	13.2993	5.31981
	128.715	137.468			c3_control cell3	cont c3_t_24.tif	-105	105	12	6.486	21.802	5.766	29.009	7.928	10.991	-95.7051	95.7051	9.29492	7.24288
	107.743	178.932			c3_control cell3	cont c3_t_42.tif	-105	105	0	18.378	3.604	19.82	0.901	15.315	11.351	61.9209	-61.9209	166.921	3.06359
	93.8638	170.926			c3_control cell3	cont c3_t_42.tif	-105	105	11	9.189	20	5.766	23.964	15.315	11.351	-130.811	130.811	25.8113	5.23739
	138.249	66.4246			c3_control cell3	cont c3_t_55.tif	-105	105	2	15.495	0.541	10.811	3.604	21.441	10.27	-146.818	146.818	41.8182	5.59659
	42.4664	86.4352			c3_control cell3	cont c3_t_55.tif	-105	105	11	9.73	15.315	4.685	14.595	21.441	10.27	171.878	-171.878	83.1222	5.09612
	75.445	169.656			c3_control cell3	cont c3_t_55.tif	-105	105	14	16.216	17.838	13.153	20	21.441	10.27	-144.784	144.784	39.7839	3.74916
	157.509	2.34746			c3_control cell3	cont c3_t_55.tif	-105	105	17	16.937	20.18	14.414	22.523	21.441	10.27	-137.118	137.118	32.1185	3.44313
	73.9121	58.3477			c3_control cell3	cont c3_t_44.tif	-105	105	7	11.171	11.351	8.108	12.973	14.234	10.45	-152.097	152.097	47.0967	3.46596
	9.03907	28.4633			c3_control cell3	cont c3_t_44.tif	-105	105	13	12.613	13.514	5.766	19.459	14.234	10.45	-139.033	139.033	34.0334	9.06777
	22.2856	145.281			c3_control cell3	cont c3_t_44.tif	-105	105	15	15.495	19.459	16.396	23.784	14.234	10.45	-78.2322	78.2322	26.7678	4.41785
	130.129	161.957			c3_control cell3	cont c3_t_62.tif	-105	105	4	6.667	13.874	10.45	13.153	14.775	11.532	10.7906	-10.7906	115.791	3.85109
	130.306	178.881			c3_control cell3	cont c3_t_62.tif	-105	105	7	6.667	15.135	6.126	18.559	14.775	11.532	-98.9786	98.9786	6.02136	3.46648
	114.874	145.724			c3_control cell3	cont c3_t_62.tif	-105	105	12	6.486	22.162	4.144	25.405	14.775	11.532	-125.836	125.836	20.8357	4.00025
	86.7379	55.7266			c3_control cell3	cont c3_t_28.tif	-105	105	7	12.973	12.613	4.144	14.414	19.459	7.387	-168.471	168.471	63.4706	9.01082
	42.4562	24.2745			c3_control cell3	cont c3_t_28.tif	-105	105	9	22.883	11.712	25.225	15.495	19.459	7.387	-58.239	58.239	46.761	4.44928
	121.085	164.69			c3_control cell3	cont c3_t_28.tif	-105	105	11	21.982	12.973	22.523	17.297	19.459	7.387	-82.8685	82.8685	22.1315	4.35771
	128.555	168.604			c3_control cell3	cont c3_t_28.tif	-105	105	12	18.919	14.234	16.036	18.919	19.459	7.387	-121.607	121.607	16.6068	5.50099
	108.955	90.0788			c3_control cell3	cont c3_t_28.tif	-105	105	13	15.676	14.054	12.973	21.261	19.459	7.387	-110.559	110.559	5.55866	7.69721
	85.6114	56.709			c4_control cell4	cont c4_t_50.tif	-100	100	5	11.795	20.855	15.214	21.026	8.205	12.479	-2.86324	2.86324	97.1368	3.42327
	62.1969	27.5076			c4_control cell4	cont c4_t_50.tif	-100	100	6	4.786	19.658	2.735	22.051	8.205	12.479	-130.599	130.599	30.5993	3.15167
	65.5463	9.40113			c4_control cell4	cont c4_t_50.tif	-100	100	10	11.624	21.197	15.214	25.812	8.205	12.479	-52.1207	52.1207	47.8793	5.84691
	37.6189	1.1871			c4_control cell4	cont c4_t_50.tif	-100	100	11	7.863	24.786	7.521	28.889	8.205	12.479	-94.7648	94.7648	5.2352	4.11723
	30.6426	172.177			c4_control cell4	cont c4_t_57.tif	-100	100	14	9.402	20.171	9.744	23.59	11.795	13.162	-84.2877	84.2877	15.7123	3.43606
	82.1185	164.198			c4_control cell4	cont c4_t_57.tif	-100	100	16	17.607	23.59	21.368	24.615	11.795	13.162	-15.2448	15.2448	84.7552	3.89817
	85.3227	132.886			c4_control cell4	cont c4_t_41.tif	-100	100	5	14.359	15.726	19.145	13.846	10.085	11.795	21.4455	-21.4455	121.446	5.142
	19.0824	17.3545			c4_control cell4	cont c4_t_41.tif	-100	100	8	5.983	17.778	0.855	19.487	10.085	11.795	-161.568	161.568	61.5684	5.40528
	24.4709	27.8795			c4_control cell4	cont c4_t_41.tif	-100	100	11	8.034	21.709	6.496	25.299	10.085	11.795	-113.191	113.191	13.1909	3.90558
	55.5609	82.6952			c4_control cell4	cont c4_t_41.tif	-100	100	12	10.94	21.538	15.385	25.128	10.085	11.795	-38.926	38.926	61.074	5.71368
	46.3916	11.2437			c4_control cell4	cont c4_t_54.tif	-100	100	0	7.009	11.966	3.419	8.889	10.769	10.769	139.4	-139.4	120.6	4.72822
	59.7596	21.0169			c4_control cell4	cont c4_t_54.tif	-100	100	3	16.239	14.701	20.684	14.188	10.769	10.769	6.58341	-6.58341	106.583	4.4745
	13.2993	104.002			c4_control cell4	cont c4_t_54.tif	-100	100	10	5.812	16.752	1.368	18.632	10.769	10.769	-157.07	157.07	57.0696	4.8253
	9.29492	172.178			c4_control cell4	cont c4_t_54.tif	-100	100	12	11.282	19.829	8.718	24.444	10.769	10.769	-119.056	119.056	19.0557	5.27942
	166.921	33.8612			c4_control cell4	cont c4_t_36.tif	-100	100	6	14.872	12.137	18.291	16.923	8.034	11.795	-54.4589	54.4589	45.5411	5.88178
	48.684	168.358			c4_control cell4	cont c4_t_36.tif	-100	100	10	8.034	23.248	9.06	26.496	8.034	11.795	-72.4694	72.4694	27.5306	3.4062
	25.8113	151.531			c4_control cell4	cont c4_t_36.tif	-100	100	11	7.35	22.222	6.325	28.205	8.034	11.795	-99.7215	99.7215	0.278535	6.07017
	41.8182	7.29274			c4_control cell4	cont c4_t_28.tif	-100	100	5	10.598	9.573	12.479	13.504	5.47	8.034	-64.4287	64.4287	35.5713	4.35786
	141.038	8.58458			c4_control cell4	cont c4_t_28.tif	-100	100	10	3.59	13.504	1.709	19.658	5.47	8.034	-106.996	106.996	6.99603	6.43505
	164.041	123.534			c4_control cell4	cont c4_t_28.tif	-100	100	11	6.838	15.726	8.205	20.684	5.47	8.034	-74.5856	74.5856	25.4144	5.143
	54.2957	68.2821			c4_control cell4	cont c4_t_73.tif	-100	100	3	19.829	7.863	23.419	7.692	14.701	7.521	2.72707	-2.72707	102.727	3.59407
	83.1222	16.3253			c4_control cell4	cont c4_t_73.tif	-100	100	5	7.35	10.769	2.393	8.718	14.701	7.521	157.522	-157.522	102.478	5.36456
	39.7839	0.728603			c4_control cell4	cont c4_t_73.tif	-100	100	13	14.701	14.53	11.453	17.094	14.701	7.521	-141.712	141.712	41.7121	4.13807
	32.1185	175.524			c4_control cell4	cont c4_t_63.tif	-100	100	5	15.043	12.821	18.291	12.137	10.769	10.598	11.8922	-11.8922	111.892	3.31924
	71.4274	0.0788115			c4_control cell4	cont c4_t_63.tif	-100	100	8	4.615	15.043	0.855	14.53	10.769	10.598	172.231	-172.231	87.7692	3.79483
	162.264	47.7007			c5_control cell5	cont c5_t_45.tif	-167	167	2	16.098	7.008	13.447	3.788	14.773	13.447	129.464	-129.464	63.5356	4.17088
	47.0967	161.96			c5_control cell5	cont c5_t_45.tif	-167	167	4	7.386	11.553	4.545	8.333	14.773	13.447	131.422	-131.422	61.5781	4.29415
	75.2502	15.3099			c5_control cell5	cont c5_t_45.tif	-167	167	11	14.015	16.856	14.962	21.023	14.773	13.447	-77.1963	77.1963	89.8037	4.27325
	34.0334	120.576			c5_control cell5	cont c5_t_81.tif	-167	167	8	16.098	13.258	18.561	16.098	12.689	15.909	-49.0664	49.0664	117.934	3.75925
	26.7678	130.865			c5_control cell5	cont c5_t_81.tif	-167	167	12	9.848	18.561	6.25	18.75	12.689	15.909	-176.993	176.993	9.99306	3.60296
	115.791	40.8818			c5_control cell5	cont c5_t_81.tif	-167	167	15	13.826	26.705	10.227	27.273	12.689	15.909	-171.031	171.031	4.03146	3.64355
	6.02136	16.9921			c5_control cell5	cont c5_t_81.tif	-167	167	17	11.742	21.212	6.061	29.924	12.689	15.909	-123.108	123.108	43.8921	10.4006
	52.5757	22.9913			c5_control cell5	cont c5_t_54.tif	-167	167	5	20.455	9.47	22.917	5.492	15.72	10.038	58.2465	-58.2465	134.754	4.67824
	15.9965	171.284			c5_control cell5	cont c5_t_54.tif	-167	167	9	12.879	14.015	10.985	17.424	15.72	10.038	-119.056	119.056	47.944	3.89981
	20.8357	166.535			c5_control cell5	cont c5_t_54.tif	-167	167	10	12.879	12.5	9.47	17.992	15.72	10.038	-121.829	121.829	45.1713	6.464
	4.39114	16.605			c5_control cell5	cont c5_t_72.tif	-167	167	2	11.553	7.008	5.492	5.871	17.235	11.174	169.375	-169.375	23.6248	6.16672
	84.4537	130.571			c5_control cell5	cont c5_t_72.tif	-167	167	11	13.068	19.318	6.439	31.629	17.235	11.174	-118.301	118.301	48.6992	13.9823
	63.4706	125.609			c5_control cell5	cont c5_t_67.tif	-167	167	1	11.553	8.333	10.038	5.303	14.962	13.826	116.565	-116.565	76.4349	3.38764
	37.1372	93.2667			c5_control cell5	cont c5_t_67.tif	-167	167	2	7.955	8.333	1.894	7.008	14.962	13.826	167.669	-167.669	25.3315	6.20414
	46.761	169.136			c5_control cell5	cont c5_t_67.tif	-167	167	7	13.258	20.076	17.614	22.917	14.962	13.826	-33.1125	33.1125	133.887	5.20058
	10.0181	178.505			c5_control cell5	cont c5_t_67.tif	-167	167	10	10.038	21.591	3.22	26.515	14.962	13.826	-144.163	144.163	22.837	8.41017
	22.1315	55.937			c5_control cell5	cont c5_t_63.tif	-167	167	5	6.818	9.091	7.008	5.492	12.5	10.417	86.978	-86.978	106.022	3.60401
	16.6068	102.745			c5_control cell5	cont c5_t_63.tif	-167	167	6	3.598	9.47	0.379	10.985	12.5	10.417	-154.796	154.796	12.2037	3.55769
	5.55866	46.6179			c5_control cell5	cont c5_t_63.tif	-167	167	16	9.848	19.318	7.576	23.295	12.5	10.417	-119.739	119.739	47.2613	4.58023
	73.4349	178.199			c5_control cell5	cont c5_t_63.tif	-167	167	17	10.417	19.697	9.659	23.295	12.5	10.417	-101.897	101.897	65.1033	3.67698
	37.7278	9.56039			c5_control cell5	cont c5_t_63.tif	-167	167	18	12.121	19.129	13.447	23.485	12.5	10.417	-73.0693	73.0693	93.9307	4.55335
	97.1368	88.7946			c5_control cell5	cont c5_t_60.tif	-167	167	11	13.068	18.182	16.288	19.508	11.364	11.553	-22.3819	22.3819	144.618	3.48234
	30.5993	109.098			c5_control cell5	cont c5_t_60.tif	-167	167	12	6.439	19.318	3.977	21.402	11.364	11.553	-139.753	139.753	27.2468	3.2256
	22.0768	18.937			c5_control cell5	cont c5_t_60.tif	-167	167	13	8.712	19.697	5.682	23.106	11.364	11.553	-131.631	131.631	35.3685	4.56094
	47.8793	40.0419			c5_control cell5	cont c5_t_60.tif	-167	167	14	10.417	19.697	11.553	24.811	11.364	11.553	-77.4759	77.4759	89.5241	5.23865
	5.2352	30.5523			c5_control cell5	cont c5_t_48.tif	-167	167	5	8.712	8.902	3.788	9.28	16.288	11.742	-175.61	175.61	8.61019	4.93849
	55.215	25.4106			c5_control cell5	cont c5_t_48.tif	-167	167	10	11.174	14.015	7.955	15.909	16.288	11.742	-149.528	149.528	17.4718	3.73486
	15.7123	171.894			c5_control cell5	cont c5_t_48.tif	-167	167	12	19.129	15.53	20.265	19.508	16.288	11.742	-74.0622	74.0622	92.9378	4.13703
	84.7552	170.835			c5_control cell5	cont c5_t_48.tif	-167	167	13	12.689	16.667	10.985	20.455	16.288	11.742	-114.22	114.22	52.7798	4.15362
	113	5.79405			c6_control cell6	cont c6_t_17.tif	-116	116	11	5.682	24.811	2.841	31.25	7.955	12.879	-113.808	113.808	2.19208	7.0379
	24.9853	21.7015			c6_control cell6	cont c6_t_13.tif	-116	116	2	15.341	6.061	19.129	7.197	9.47	8.333	-16.6937	16.6937	99.3063	3.95467
	121.446	162.328			c6_control cell6	cont c6_t_13.tif	-116	116	5	6.25	14.205	3.22	12.5	9.47	8.333	150.633	-150.633	93.3667	3.47677
	61.5684	101.95			c6_control cell6	cont c6_t_13.tif	-116	116	7	6.629	15.152	1.326	17.614	9.47	8.333	-155.096	155.096	39.0962	5.84664
	36.5539	145.011			c6_control cell6	cont c6_t_13.tif	-116	116	9	12.5	14.015	17.235	19.886	9.47	8.333	-51.1136	51.1136	64.8864	7.54247
	13.1909	30.1138			c6_control cell6	cont c6_t_13.tif	-116	116	10	10.227	16.098	11.553	23.106	9.47	8.333	-79.2856	79.2856	36.7144	7.13234
	61.074	57.3924			c6_control cell6	cont c6_t_40.tif	-116	116	4	7.765	16.288	3.788	17.614	10.227	13.636	-161.561	161.561	45.5607	4.19223
	8.44165	101.294			c6_control cell6	cont c6_t_40.tif	-116	116	7	7.576	24.811	3.409	26.705	10.227	13.636	-155.557	155.557	39.5571	4.57724
	120.6	175.032			c6_control cell6	cont c6_t_40.tif	-116	116	9	8.144	26.894	6.061	29.545	10.227	13.636	-128.158	128.158	12.1582	3.37145
	106.583	112.424			c6_control cell6	cont c6_t_45.tif	-116	116	8	6.818	17.614	4.735	21.78	9.848	13.258	-116.565	116.565	0.565051	4.65773
	57.0696	139.937			c6_control cell6	cont c6_t_45.tif	-116	116	10	8.523	26.326	7.955	29.735	9.848	13.258	-99.4596	99.4596	16.5404	3.456
	19.0557	146.801			c6_control cell6	cont c6_t_21.tif	-116	116	5	16.288	8.902	20.076	3.788	8.523	13.826	53.4722	-53.4722	169.472	6.36411
	45.5411	140.945			c6_control cell6	cont c6_t_21.tif	-116	116	6	16.477	10.417	19.318	8.712	8.523	13.826	30.9697	-30.9697	146.97	3.31335
	13.187	164.799			c6_control cell6	cont c6_t_21.tif	-116	116	12	4.356	17.803	1.515	20.455	8.523	13.826	-136.971	136.971	20.9706	3.88644
	32.6199	95.5241			c6_control cell6	cont c6_t_21.tif	-116	116	15	6.439	27.083	4.735	30.114	8.523	13.826	-119.344	119.344	3.34429	3.47715
	27.5306	150.856			c6_control cell6	cont c6_t_21.tif	-116	116	16	7.008	27.462	4.167	33.333	8.523	13.826	-115.823	115.823	0.177478	6.52226
	0.278535	16.5651			c6_control cell6	cont c6_t_35.tif	-116	116	0	8.144	15.53	4.167	15.152	13.068	20.644	174.571	-174.571	69.4295	3.99492
	103.578	20.0686			c6_control cell6	cont c6_t_35.tif	-116	116	3	13.826	21.97	20.265	18.182	13.068	20.644	30.4679	-30.4679	146.468	7.47059
	44.992	158.499			c6_control cell6	cont c6_t_35.tif	-116	116	6	18.182	26.894	21.97	25	13.068	20.644	26.5651	-26.5651	142.565	4.23511
	35.5713	30.2249			c6_control cell6	cont c6_t_35.tif	-116	116	8	13.258	28.598	10.038	33.712	13.068	20.644	-122.196	122.196	6.19633	6.04329
	13.8156	16.0725			c6_control cell6	cont c6_t_24.tif	-116	116	9	14.773	25.568	17.424	27.083	12.689	14.394	-29.7472	29.7472	86.2528	3.05336
	6.99603	93.9817			c6_control cell6	cont c6_t_24.tif	-116	116	10	13.826	28.22	16.477	30.114	12.689	14.394	-35.5438	35.5438	80.4562	3.25807
	25.4144	7.50312			c6_control cell6	cont c6_t_24.tif	-116	116	11	12.689	28.22	13.068	31.629	12.689	14.394	-83.6561	83.6561	32.3439	3.43
	95.2364	30.7662			c6_control cell6	cont c6_t_24.tif	-116	116	12	11.553	26.894	6.061	35.417	12.689	14.394	-122.797	122.797	6.79668	10.1392
	102.727	80.5654			c6_control cell6	cont c6_t_27.tif	-116	116	9	7.386	21.97	10.985	20.833	8.523	12.311	17.5324	-17.5324	133.532	3.77433
	102.478	111.312			c6_control cell6	cont c6_t_27.tif	-116	116	12	4.924	20.265	2.083	24.811	8.523	12.311	-122.003	122.003	6.00312	5.36073
	40.2564	163.934			c6_control cell6	cont c6_t_27.tif	-116	116	13	7.008	23.485	10.985	31.061	8.523	12.311	-62.3029	62.3029	53.6971	8.55642
	41.7121	140.03			c7_control cell7	cont c7_t_17.tif	-107	107	4	6.061	17.235	1.894	20.076	8.333	12.311	-145.714	145.714	38.7144	5.04333
	47.2539	55.556			c7_control cell7	cont c7_t_17.tif	-107	107	5	6.061	18.939	3.409	21.023	8.333	12.311	-141.839	141.839	34.839	3.37286
	111.892	15.0169			c7_control cell7	cont c7_t_17.tif	-107	107	9	6.818	24.432	5.682	28.03	8.333	12.311	-107.523	107.523	0.52252	3.77308
	87.7692	173.301			c7_control cell7	cont c7_t_28.tif	-107	107	9	9.659	13.258	0.379	22.348	10.038	7.955	-135.593	135.593	28.5926	12.9902
	89.9886	158.241			c7_control cell7	cont c7_t_28.tif	-107	107	10	12.689	15.341	7.386	24.432	10.038	7.955	-120.256	120.256	13.256	10.5246
	131.628	37.6644			c7_control cell7	cont c7_t_46.tif	-107	107	1	11.364	7.576	7.955	4.735	13.447	9.848	140.193	-140.193	112.807	4.43763
	63.5356	176.43			c7_control cell7	cont c7_t_46.tif	-107	107	4	16.288	16.098	19.697	17.045	13.447	9.848	-15.525	15.525	91.475	3.53809
	61.5781	39.4759			c7_control cell7	cont c7_t_46.tif	-107	107	5	7.386	16.667	0.568	17.803	13.447	9.848	-170.54	170.54	63.5404	6.91199
	133.955	79.9439			c7_control cell7	cont c7_t_46.tif	-107	107	6	14.015	19.318	13.636	22.917	13.447	9.848	-96.0115	96.0115	10.9885	3.6189
	2.69273	29.7989			c7_control cell7	cont c7_t_52.tif	-107	107	0	15.152	6.439	18.561	6.818	9.848	9.659	-6.34388	6.34388	100.656	3.43
	136.675	150.56			c7_control cell7	cont c7_t_52.tif	-107	107	2	13.258	12.121	16.288	9.47	9.848	9.659	41.1832	-41.1832	148.183	4.026
	89.8037	153.056			c7_control cell7	cont c7_t_52.tif	-107	107	10	9.848	19.129	10.795	23.295	9.848	9.659	-77.1934	77.1934	29.8066	4.27228
	117.934	99.7915			c7_control cell7	cont c7_t_37.tif	-107	107	10	7.765	16.856	11.742	18.939	7.765	8.712	-27.6438	27.6438	79.3562	4.48948
	156.688	68.2678			c7_control cell7	cont c7_t_21.tif	-107	107	4	11.553	5.682	14.205	7.197	11.364	10.038	-29.7379	29.7379	77.2621	3.05423
	9.99306	164.082			c7_control cell7	cont c7_t_21.tif	-107	107	11	10.227	18.75	4.545	21.402	11.364	10.038	-154.98	154.98	47.9798	6.27043
	4.03146	11.3706			c7_control cell7	cont c7_t_21.tif	-107	107	12	10.985	19.697	11.553	23.106	11.364	10.038	-80.5404	80.5404	26.4596	3.456
	43.8921	159.036			c7_control cell7	cont c7_t_30.tif	-107	107	3	8.712	7.765	6.439	11.364	15.53	6.818	-122.275	122.275	15.275	4.25668
	134.754	120.556			c7_control cell7	cont c7_t_30.tif	-107	107	5	14.773	13.258	8.144	17.045	15.53	6.818	-150.262	150.262	43.2616	7.63446
	47.944	16.3402			c7_control cell7	cont c7_t_30.tif	-107	107	6	10.417	13.068	3.598	21.212	15.53	6.818	-129.94	129.94	22.9396	10.6218
	45.1713	5.60129			c7_control cell7	cont c7_t_33.tif	-107	107	4	9.659	11.174	5.114	12.5	11.553	8.333	-163.735	163.735	56.7354	4.73448
	23.6248	84.2488			c7_control cell7	cont c7_t_33.tif	-107	107	5	7.197	14.205	2.083	17.045	11.553	8.333	-150.955	150.955	43.9549	5.84967
	94.1125	11.4731			c7_control cell7	cont c7_t_33.tif	-107	107	7	8.712	16.098	5.871	19.697	11.553	8.333	-128.287	128.287	21.2871	4.5852
	48.6992	125.346			a1_alcama cell1	alcama c1_t_68.tif	-148	148	0	10.581	8	14.194	1.161	10.839	13.935	62.1528	-62.1528	149.847	7.73471
	76.4349	151.565			a1_alcama cell1	alcama c1_t_68.tif	-148	148	1	11.097	8.516	14.839	6.71	10.839	13.935	25.7633	-25.7633	173.763	4.15502
	25.3315	91.3			a1_alcama cell1	alcama c1_t_68.tif	-148	148	5	15.355	11.613	19.097	9.419	10.839	13.935	30.3838	-30.3838	178.384	4.33776
	107.977	31.1859			a1_alcama cell1	alcama c1_t_68.tif	-148	148	8	19.613	16.516	22.452	14.323	10.839	13.935	37.6845	-37.6845	174.316	3.58736
	135.394	146.038			a1_alcama cell1	alcama c1_t_54.tif	-148	148	2	9.548	5.29	12.129	1.548	10.065	11.226	55.4045	-55.4045	156.596	4.54578
	133.887	85.1891			a1_alcama cell1	alcama c1_t_54.tif	-148	148	4	9.29	6.839	15.097	6.065	10.065	11.226	7.59206	-7.59206	155.592	5.85836
	22.837	163.435			a1_alcama cell1	alcama c1_t_54.tif	-148	148	6	17.677	11.871	22.194	10.194	10.065	11.226	20.3682	-20.3682	168.368	4.81826
	92.7145	159.036			a1_alcama cell1	alcama c1_t_54.tif	-148	148	7	17.806	14.839	24	14.581	10.065	11.226	2.38517	-2.38517	150.385	6.19937
	76.4522	35.0169			a1_alcama cell1	alcama c1_t_54.tif	-148	148	8	6.839	15.742	3.613	16.258	10.065	11.226	-170.912	170.912	22.9125	3.26701
	106.022	96.6335			a1_alcama cell1	alcama c1_t_57.tif	-148	148	1	15.484	4.516	16.387	0.903	13.677	8.903	75.9675	-75.9675	136.033	3.72413
	12.2037	1.02737			a1_alcama cell1	alcama c1_t_57.tif	-148	148	2	4.903	5.161	1.935	1.548	13.677	8.903	129.402	-129.402	82.5976	4.67577
	17.9771	35.0169			a1_alcama cell1	alcama c1_t_57.tif	-148	148	3	11.355	5.29	13.806	0.516	13.677	8.903	62.8238	-62.8238	149.176	5.36642
	131.607	126.548			a1_alcama cell1	alcama c1_t_57.tif	-148	148	4	4.387	5.548	0.903	3.484	13.677	8.903	149.357	-149.357	62.6435	4.04949
	52.5623	94.0362			a1_alcama cell1	alcama c1_t_57.tif	-148	148	9	22.065	8.774	25.419	4.258	13.677	8.903	53.399	-53.399	158.601	5.62526
	47.2613	162.526			a1_alcama cell1	alcama c1_t_57.tif	-148	148	11	22.581	9.161	29.419	5.806	13.677	8.903	26.1344	-26.1344	174.134	7.61671
	65.1033	119.537			a1_alcama cell1	alcama c1_t_57.tif	-148	148	21	22.968	10.71	26.452	13.677	13.677	8.903	-40.418	40.418	107.582	4.57617
	93.9307	20.008			a1_alcama cell1	alcama c1_t_80.tif	-148	148	0	5.29	4.387	2.323	3.226	14.323	8.903	158.629	-158.629	53.3706	3.18607
	65.1483	95.2352			a1_alcama cell1	alcama c1_t_80.tif	-148	148	2	14.065	5.677	18.968	1.29	14.323	8.903	41.8209	-41.8209	170.179	6.57915
	144.618	171.576			a1_alcama cell1	alcama c1_t_80.tif	-148	148	7	23.097	7.613	26.839	6.581	14.323	8.903	15.4182	-15.4182	163.418	3.8817
	27.2468	178.608			a1_alcama cell1	alcama c1_t_80.tif	-148	148	9	23.484	8.387	27.226	9.29	14.323	8.903	-13.5669	13.5669	134.433	3.84941
	35.3685	149.764			a1_alcama cell1	alcama c1_t_80.tif	-148	148	10	5.29	9.806	1.29	9.161	14.323	8.903	170.84	-170.84	41.1601	4.05167
	89.5241	30.2249			a1_alcama cell1	alcama c1_t_42.tif	-148	148	2	9.161	5.935	8.516	1.032	13.161	13.032	97.4943	-97.4943	114.506	4.94524
	84.5802	69.7436			a1_alcama cell1	alcama c1_t_42.tif	-148	148	5	13.935	9.032	18.839	5.677	13.161	13.032	34.3774	-34.3774	177.623	5.94182
	8.61019	36.5651			a1_alcama cell1	alcama c1_t_42.tif	-148	148	6	5.161	8.903	2.194	7.871	13.161	13.032	160.821	-160.821	51.179	3.14136
	166.435	22.2648			a1_alcama cell1	alcama c1_t_42.tif	-148	148	7	4.645	10.065	0.645	10.581	13.161	13.032	-172.649	172.649	24.6494	4.03315
	17.4718	139.931			a1_alcama cell1	alcama c1_t_42.tif	-148	148	10	18.968	11.742	21.419	8.774	13.161	13.032	50.4498	-50.4498	161.55	3.84921
	85.7479	47.0995			a1_alcama cell1	alcama c1_t_46.tif	-148	148	2	12.903	4.645	16.903	1.806	12.129	11.097	35.3652	-35.3652	176.635	4.90509
	92.9378	155.964			a1_alcama cell1	alcama c1_t_46.tif	-148	148	16	21.677	15.097	24.774	16.774	12.129	11.097	-28.4352	28.4352	119.565	3.52189
	52.7798	139.036			a1_alcama cell1	alcama c1_t_46.tif	-148	148	19	20.129	19.226	21.29	22.065	12.129	11.097	-67.758	67.758	80.242	3.06722
	63.9867	38.1808			a1_alcama cell1	alcama c1_t_86.tif	-148	148	0	13.677	11.871	18.194	7.871	12.129	16.903	41.5263	-41.5263	170.474	6.03351
	150.704	175.739			a1_alcama cell1	alcama c1_t_86.tif	-148	148	1	11.355	12.645	7.871	1.032	12.129	16.903	106.7	-106.7	105.3	12.1244
	2.19208	121.801			a1_alcama cell1	alcama c1_t_86.tif	-148	148	15	19.613	19.097	17.806	21.548	12.129	16.903	-126.399	126.399	21.6005	3.0451
	133.113	110.305			a1_alcama cell1	alcama c1_t_72.tif	-148	148	0	13.032	6.581	16.387	1.032	13.935	12.129	58.8423	-58.8423	153.158	6.4844
	99.3063	43.6901			a1_alcama cell1	alcama c1_t_72.tif	-148	148	2	20.258	7.097	19.871	2.968	13.935	12.129	95.3545	-95.3545	116.645	4.1471
	93.3667	36.7899			a1_alcama cell1	alcama c1_t_72.tif	-148	148	3	13.677	7.097	18.452	4.645	13.935	12.129	27.1809	-27.1809	175.181	5.36777
	39.0962	65.6197			a1_alcama cell1	alcama c1_t_72.tif	-148	148	4	20.903	7.355	21.677	3.226	13.935	12.129	79.3829	-79.3829	132.617	4.20092
	64.8864	28.4349			a1_alcama cell1	alcama c1_t_72.tif	-148	148	11	4.516	10.839	0.903	10.194	13.935	12.129	169.878	-169.878	42.1219	3.67012
	36.7144	51.2681			a1_alcama cell1	alcama c1_t_72.tif	-148	148	14	4.774	11.484	1.548	14.194	13.935	12.129	-139.968	139.968	8.03193	4.21321
	45.5607	88.7462			a1_alcama cell1	alcama c1_t_72.tif	-148	148	19	5.161	13.161	2.839	17.548	13.935	12.129	-117.892	117.892	30.1081	4.96361
	39.5571	84.7636			a1_alcama cell1	alcama c1_t_39.tif	-148	148	1	9.548	7.355	16.645	2.71	9.806	13.677	33.2048	-33.2048	178.795	8.48195
	41.3819	22.0054			a1_alcama cell1	alcama c1_t_39.tif	-148	148	5	13.548	13.29	15.226	7.226	9.806	13.677	74.5324	-74.5324	137.468	6.29188
	12.1582	118.66			a1_alcama cell1	alcama c1_t_39.tif	-148	148	6	13.806	13.419	19.355	9.806	9.806	13.677	33.0685	-33.0685	178.932	6.62157
	79.2528	28.8289			a1_alcama cell1	alcama c1_t_39.tif	-148	148	7	14.839	15.742	18.194	14.323	9.806	13.677	22.926	-22.926	170.926	3.64274
	0.565051	176.34			a1_alcama cell1	alcama c1_t_39.tif	-148	148	14	6.581	19.613	7.097	23.097	9.806	13.677	-81.5754	81.5754	66.4246	3.522
	16.5404	172.121			a1_alcama cell1	alcama c1_t_39.tif	-148	148	15	8.258	21.032	9.935	24.129	9.806	13.677	-61.5648	61.5648	86.4352	3.52189
	135.658	139.806			a2_alcama cell2	alcama c2_t_59.tif	-139	139	8	16.282	19.231	18.077	12.179	13.846	16.41	75.7193	-75.7193	145.281	7.27686
	169.472	123.962			a2_alcama cell2	alcama c2_t_59.tif	-139	139	13	21.282	24.359	30.641	15.897	13.846	16.41	42.1185	-42.1185	178.881	12.6173
	146.97	106.34			a2_alcama cell2	alcama c2_t_59.tif	-139	139	21	8.205	28.718	3.718	38.462	13.846	16.41	-114.726	114.726	24.2745	10.7275
	157.194	70.9454			a2_alcama cell2	alcama c2_t_62.tif	-139	139	3	18.333	5.769	23.974	2.564	13.846	16.538	29.6036	-29.6036	168.604	6.4879
	87.3934	45.5333			a2_alcama cell2	alcama c2_t_62.tif	-139	139	5	8.077	8.59	3.974	7.436	13.846	16.538	164.291	-164.291	56.709	4.2622
	8.90872	64.4623			a2_alcama cell2	alcama c2_t_62.tif	-139	139	8	6.538	13.846	3.333	14.615	13.846	16.538	-166.508	166.508	27.5076	3.29596
	20.9706	171.56			a2_alcama cell2	alcama c2_t_62.tif	-139	139	10	6.667	14.487	3.333	16.538	13.846	16.538	-148.401	148.401	9.40113	3.91435
	3.34429	133.747			a2_alcama cell2	alcama c2_t_62.tif	-139	139	13	7.692	18.333	5.385	20.256	13.846	16.538	-140.187	140.187	1.1871	3.00336
	0.177478	91.3			a2_alcama cell2	alcama c2_t_62.tif	-139	139	15	22.051	22.436	28.718	18.077	13.846	16.538	33.1774	-33.1774	172.177	7.96554
	69.4295	164.719			a2_alcama cell2	alcama c2_t_62.tif	-139	139	16	22.436	23.205	26.795	21.154	13.846	16.538	25.198	-25.198	164.198	4.81741
	144.595	139.036			a2_alcama cell2	alcama c2_t_62.tif	-139	139	18	22.436	24.487	29.615	25.256	13.846	16.538	-6.11409	6.11409	132.886	7.22007
	146.468	176.34			a2_alcama cell2	alcama c2_t_62.tif	-139	139	23	7.692	27.949	5.513	33.59	13.846	16.538	-111.121	111.121	27.8795	6.04722
	142.565	167.751			a2_alcama cell2	alcama c2_t_62.tif	-139	139	24	18.974	26.667	24.103	34.359	13.846	16.538	-56.3048	56.3048	82.6952	9.24519
	52.555	18.7462			a2_alcama cell2	alcama c2_t_33.tif	-139	139	9	9.359	16.538	6.667	18.077	13.846	16.282	-150.244	150.244	11.2437	3.10087
	6.19633	135.538			a2_alcama cell2	alcama c2_t_33.tif	-139	139	10	10.641	18.462	3.59	21.026	13.846	16.282	-160.017	160.017	21.0169	7.50271
	125.466	30.6013			a2_alcama cell2	alcama c2_t_33.tif	-139	139	12	18.462	20.256	24.872	24.744	13.846	16.282	-34.998	34.998	104.002	7.82498
	52.555	7.70939			a2_alcama cell2	alcama c2_t_33.tif	-139	139	16	27.564	28.077	31.667	25.769	13.846	16.282	29.3584	-29.3584	168.358	4.7076
	41.3819	94.8056			a2_alcama cell2	alcama c2_t_36.tif	-139	139	10	8.974	16.41	6.026	19.872	18.077	19.487	-130.415	130.415	8.58458	4.5471
	166.199	106.843			a2_alcama cell2	alcama c2_t_36.tif	-139	139	12	17.949	27.179	23.974	28.846	18.077	19.487	-15.4657	15.4657	123.534	6.25136
	86.2528	42.9005			a2_alcama cell2	alcama c2_t_36.tif	-139	139	15	8.333	32.308	3.59	34.487	18.077	19.487	-155.325	155.325	16.3253	5.21959
	80.4562	176.843			a2_alcama cell2	alcama c2_t_36.tif	-139	139	17	8.718	35.513	3.974	39.744	18.077	19.487	-138.271	138.271	0.728603	6.35664
	32.3439	11.8014			a2_alcama cell2	alcama c2_t_52.tif	-139	139	3	21.282	5.385	24.744	2.821	13.462	17.564	36.5241	-36.5241	175.524	4.30808
	6.79668	69.992			a2_alcama cell2	alcama c2_t_52.tif	-139	139	8	17.821	21.538	22.051	14.487	13.462	17.564	59.0398	-59.0398	161.96	8.2225
	135.651	30.2364			a2_alcama cell2	alcama c2_t_52.tif	-139	139	11	20.769	24.872	23.846	25.897	13.462	17.564	-18.4238	18.4238	120.576	3.24323
	133.532	136.869			a2_alcama cell2	alcama c2_t_52.tif	-139	139	15	18.59	27.564	24.872	28.462	13.462	17.564	-8.13521	8.13521	130.865	6.34586
	6.00312	119.359			a2_alcama cell2	alcama c2_t_52.tif	-139	139	20	12.821	29.615	10.256	34.872	13.462	17.564	-116.009	116.009	22.9913	5.84938
	53.6971	122.62			a2_alcama cell2	alcama c2_t_46.tif	-139	139	7	27.564	16.923	31.41	11.538	22.564	15.513	54.4653	-54.4653	166.535	6.6174
	122.951	42.6609			a2_alcama cell2	alcama c2_t_46.tif	-139	139	8	13.333	9.103	2.308	14.103	22.564	15.513	-155.605	155.605	16.605	12.1058
	38.7144	70.9454			a2_alcama cell2	alcama c2_t_46.tif	-139	139	11	26.282	19.615	29.744	20.128	22.564	15.513	-8.42877	8.42877	130.571	3.4998
	34.839	158.049			a2_alcama cell2	alcama c2_t_46.tif	-139	139	12	23.333	28.205	28.718	29.487	22.564	15.513	-13.3911	13.3911	125.609	5.5355
	30.7208	74.4349			a2_alcama cell2	alcama c2_t_46.tif	-139	139	13	25.769	21.795	35.641	31.923	22.564	15.513	-45.7333	45.7333	93.2667	14.1433
	0.52252	33.3745			a2_alcama cell2	alcama c2_t_56.tif	-139	139	1	25.641	5.256	29.615	2.949	15.769	16.026	30.1362	-30.1362	169.136	4.5951
	36.971	175.73			a2_alcama cell2	alcama c2_t_56.tif	-139	139	4	5.897	11.282	2.051	10.256	15.769	16.026	165.063	-165.063	55.937	3.9805
	28.5926	40.3479			a2_alcama cell2	alcama c2_t_56.tif	-139	139	10	10.256	13.333	10	19.487	15.769	16.026	-92.3821	92.3821	46.6179	6.15932
	13.256	132.427			a2_alcama cell2	alcama c2_t_56.tif	-139	139	14	25.256	24.744	28.718	21.538	15.769	16.026	42.8014	-42.8014	178.199	4.71846
	112.807	37.5651			a2_alcama cell2	alcama c2_t_56.tif	-139	139	19	25.769	25.897	30.897	28.846	15.769	16.026	-29.9023	29.9023	109.098	5.91549
	91.475	103.728			a2_alcama cell2	alcama c2_t_56.tif	-139	139	23	14.103	28.333	10.128	37.436	15.769	16.026	-113.589	113.589	25.4106	9.93304
	63.5404	32.6013			a2_alcama cell2	alcama c2_t_40.tif	-139	139	13	8.846	7.436	4.872	11.667	11.282	21.282	-133.206	133.206	5.79405	5.80466
	10.9885	16.4297			a2_alcama cell2	alcama c2_t_40.tif	-139	139	15	10.769	17.564	8.718	21.538	11.282	21.282	-117.298	117.298	21.7015	4.47206
	100.656	19.2597			a2_alcama cell2	alcama c2_t_40.tif	-139	139	16	14.615	21.923	16.41	18.974	11.282	21.282	58.6719	-58.6719	162.328	3.45234
	148.183	81.2805			a2_alcama cell2	alcama c2_t_40.tif	-139	139	20	15.513	23.462	20.385	22.949	11.282	21.282	6.01084	-6.01084	145.011	4.89893
	80.4349	122.037			a2_alcama cell2	alcama c2_t_40.tif	-139	139	22	7.051	26.41	3.718	27.051	11.282	21.282	-169.114	169.114	30.1138	3.39408
	36.1261	139.671			a2_alcama cell2	alcama c2_t_40.tif	-139	139	26	12.821	29.615	15.641	31.795	11.282	21.282	-37.7058	37.7058	101.294	3.56438
	29.8066	68.6513			a2_alcama cell2	alcama c2_t_40.tif	-139	139	29	10.128	35.385	12.949	33.333	11.282	21.282	36.0322	-36.0322	175.032	3.48837
	49.4801	25.0239			a3_alcama cell3	alcama c3_t_64.tif	-145	145	7	32.92	16.814	37.345	15.221	21.593	21.062	19.7989	-19.7989	164.799	4.70301
	128.812	137.677			a3_alcama cell3	alcama c3_t_64.tif	-145	145	8	7.788	16.814	5.487	12.743	21.593	21.062	119.476	-119.476	95.5241	4.67629
	101.607	32.796			a3_alcama cell3	alcama c3_t_64.tif	-145	145	9	36.814	17.876	43.717	17.168	21.593	21.062	5.85601	-5.85601	150.856	6.93921
	41.3769	130.849			a3_alcama cell3	alcama c3_t_64.tif	-145	145	16	29.558	24.779	33.982	23.717	21.593	21.062	13.4987	-13.4987	158.499	4.54968
	79.3562	6.3529			a3_alcama cell3	alcama c3_t_64.tif	-145	145	20	9.735	24.248	6.018	28.85	21.593	21.062	-128.928	128.928	16.0725	5.91561
	144.58	8.97621			a3_alcama cell3	alcama c3_t_64.tif	-145	145	21	29.558	25.31	32.566	29.027	21.593	21.062	-51.0183	51.0183	93.9817	4.78165
	77.2621	56.2446			a3_alcama cell3	alcama c3_t_64.tif	-145	145	23	22.478	28.673	18.23	32.566	21.593	21.062	-137.497	137.497	7.50312	5.76203
	12.2197	135.696			a3_alcama cell3	alcama c3_t_64.tif	-145	145	24	23.009	29.381	21.416	32.92	21.593	21.062	-114.234	114.234	30.7662	3.881
	119.089	79.2029			a3_alcama cell3	alcama c3_t_64.tif	-145	145	25	26.903	29.027	28.85	33.097	21.593	21.062	-64.4346	64.4346	80.5654	4.51173
	17.6927	156.913			a3_alcama cell3	alcama c3_t_64.tif	-145	145	26	28.85	28.142	36.283	33.097	21.593	21.062	-33.6883	33.6883	111.312	8.93317
	47.9798	157.702			a3_alcama cell3	alcama c3_t_73.tif	-145	145	0	32.212	11.681	35.929	7.08	22.478	23.54	51.0664	-51.0664	163.934	5.91484
	26.4596	0.306902			a3_alcama cell3	alcama c3_t_73.tif	-145	145	4	32.743	15.398	36.814	15.752	22.478	23.54	-4.96974	4.96974	140.03	4.08636
	30.7208	21.4768			a3_alcama cell3	alcama c3_t_73.tif	-145	145	7	8.496	19.823	5.664	18.761	22.478	23.54	159.444	-159.444	55.556	3.02458
	15.275	142.41			a3_alcama cell3	alcama c3_t_73.tif	-145	145	10	33.982	24.425	38.584	21.947	22.478	23.54	28.3008	-28.3008	173.301	5.22675
	35.4198	137.252			a3_alcama cell3	alcama c3_t_73.tif	-145	145	12	33.982	25.487	36.991	24.779	22.478	23.54	13.2405	-13.2405	158.241	3.09117
	43.2616	161.243			a3_alcama cell3	alcama c3_t_73.tif	-145	145	22	37.522	32.92	40.708	30.973	22.478	23.54	31.4296	-31.4296	176.43	3.73382
	22.9396	25.8615			a3_alcama cell3	alcama c3_t_73.tif	-145	145	23	13.097	33.274	11.327	39.646	22.478	23.54	-105.524	105.524	39.4759	6.61327
	56.7354	142.426			a3_alcama cell3	alcama c3_t_73.tif	-145	145	24	14.69	33.274	18.23	40.885	22.478	23.54	-65.0561	65.0561	79.9439	8.39398
	43.9549	40.0722			a3_alcama cell3	alcama c3_t_73.tif	-145	145	25	36.637	35.044	33.805	41.062	22.478	23.54	-115.201	115.201	29.7989	6.65106
	24.5986	151.899			a3_alcama cell3	alcama c3_t_77.tif	-145	145	0	26.726	6.726	28.673	2.655	22.301	18.407	64.44	-64.44	150.56	4.51263
	21.2871	53.9762			a3_alcama cell3	alcama c3_t_77.tif	-145	145	1	29.558	6.903	30.973	4.248	22.301	18.407	61.9443	-61.9443	153.056	3.00853
		28.8004			a3_alcama cell3	alcama c3_t_77.tif	-145	145	4	15.752	10.442	14.336	7.434	22.301	18.407	115.208	-115.208	99.7915	3.32462
		63.0635			a3_alcama cell3	alcama c3_t_77.tif	-145	145	5	8.496	10.442	2.832	6.726	22.301	18.407	146.732	-146.732	68.2678	6.77418
		139.884			a3_alcama cell3	alcama c3_t_77.tif	-145	145	7	35.929	10.619	40.531	9.027	22.301	18.407	19.0824	-19.0824	164.082	4.86959
		31.556			a3_alcama cell3	alcama c3_t_77.tif	-145	145	8	8.496	12.389	5.664	13.628	22.301	18.407	-156.371	156.371	11.3706	3.09117
		3.05479			a3_alcama cell3	alcama c3_t_77.tif	-145	145	11	36.106	15.929	41.062	14.69	22.301	18.407	14.0362	-14.0362	159.036	5.10853
		156.491			a3_alcama cell3	alcama c3_t_77.tif	-145	145	15	28.142	22.124	25.31	25.664	22.301	18.407	-128.66	128.66	16.3402	4.53341
		173.647			a3_alcama cell3	alcama c3_t_77.tif	-145	145	16	26.018	22.655	21.062	26.903	22.301	18.407	-139.399	139.399	5.60129	6.52744
		66.9175			a3_alcama cell3	alcama c3_t_77.tif	-145	145	17	33.097	23.009	35.575	27.434	22.301	18.407	-60.7512	60.7512	84.2488	5.0716
		30.8748			a3_alcama cell3	alcama c3_t_77.tif	-145	145	18	11.15	20.708	4.425	27.788	22.301	18.407	-133.527	133.527	11.4731	9.76484
		118.099			a3_alcama cell3	alcama c3_t_60.tif	-145	145	1	23.717	9.912	26.195	4.956	19.469	17.876	63.4349	-63.4349	151.565	5.54098
		85.0142			a3_alcama cell3	alcama c3_t_60.tif	-145	145	2	20.531	10.088	18.761	7.434	19.469	17.876	123.7	-123.7	91.3	3.19008
		161.4			a3_alcama cell3	alcama c3_t_60.tif	-145	145	10	9.735	14.513	5.31	9.204	19.469	17.876	129.811	-129.811	85.1891	6.9113
		39.3022			a3_alcama cell3	alcama c3_t_60.tif	-145	145	12	30.442	15.575	35.752	13.805	19.469	17.876	18.4349	-18.4349	163.435	5.59723
		94.9632			a3_alcama cell3	alcama c3_t_60.tif	-145	145	14	34.159	18.584	39.823	17.168	19.469	17.876	14.0362	-14.0362	159.036	5.83832
		155.16			a3_alcama cell3	alcama c3_t_34.tif	-145	145	1	13.805	7.611	13.982	1.062	11.327	17.168	88.4518	-88.4518	126.548	6.55139
		25.3488			a3_alcama cell3	alcama c3_t_34.tif	-145	145	6	6.372	16.991	3.717	12.566	11.327	17.168	120.964	-120.964	94.0362	5.16039
		35.4418			a3_alcama cell3	alcama c3_t_34.tif	-145	145	8	16.814	19.115	20.177	18.053	11.327	17.168	17.5256	-17.5256	162.526	3.5267
		63.4741			a3_alcama cell3	alcama c3_t_34.tif	-145	145	16	11.327	23.363	15.044	25.133	11.327	17.168	-25.4633	25.4633	119.537	4.11691
		59.8284			a3_alcama cell3	alcama c3_t_34.tif	-145	145	20	9.912	25.487	13.805	30.088	11.327	17.168	-49.7648	49.7648	95.2352	6.02699
		69.5547			a3_alcama cell3	alcama c3_t_50.tif	-145	145	4	29.027	13.451	32.389	10.973	18.407	14.867	36.3925	-36.3925	178.608	4.17654
		98.5377			a3_alcama cell3	alcama c3_t_50.tif	-145	145	5	30.088	14.69	36.46	14.159	18.407	14.867	4.76364	-4.76364	149.764	6.39409
		124.428			a3_alcama cell3	alcama c3_t_50.tif	-145	145	9	21.239	15.575	22.124	18.938	18.407	14.867	-75.2564	75.2564	69.7436	3.4775
		171.443			a3_alcama cell3	alcama c3_t_46.tif	-145	145	7	10.265	18.407	7.08	18.23	17.522	20	176.819	-176.819	38.1808	3.18991
		69.8798			a3_alcama cell3	alcama c3_t_46.tif	-145	145	8	26.372	20.354	32.92	16.46	17.522	20	30.7393	-30.7393	175.739	7.61837
		45.4349			a3_alcama cell3	alcama c3_t_46.tif	-145	145	15	8.673	25.664	3.009	25.487	17.522	20	178.21	-178.21	36.7899	5.66676
		35.1256			a3_alcama cell3	alcama c3_t_46.tif	-145	145	17	9.735	26.372	8.319	29.204	17.522	20	-116.565	116.565	28.4349	3.16627
		51.1509			a3_alcama cell3	alcama c3_t_46.tif	-145	145	18	23.717	23.009	23.186	31.15	17.522	20	-93.7319	93.7319	51.2681	8.1583
		22.3967			a3_alcama cell3	alcama c3_t_43.tif	-145	145	1	18.23	6.726	16.283	4.071	13.805	18.938	126.254	-126.254	88.7462	3.29239
		28.8469			a3_alcama cell3	alcama c3_t_43.tif	-145	145	3	15.575	7.08	13.628	4.779	13.805	18.938	130.236	-130.236	84.7636	3.0142
		167.709			a3_alcama cell3	alcama c3_t_43.tif	-145	145	9	11.327	16.637	10.973	13.451	13.805	18.938	96.3402	-96.3402	118.66	3.20561
		161.126			a3_alcama cell3	alcama c3_t_43.tif	-145	145	10	10.796	17.168	4.248	17.876	13.805	18.938	-173.829	173.829	28.8289	6.58616
		116.127			a3_alcama cell3	alcama c3_t_43.tif	-145	145	11	19.292	21.416	21.947	19.292	13.805	18.938	38.6598	-38.6598	176.34	3.40006
		80.3444			a3_alcama cell3	alcama c3_t_43.tif	-145	145	12	20.708	22.655	23.186	20.354	13.805	18.938	42.8789	-42.8789	172.121	3.38158
		117.732			a3_alcama cell3	alcama c3_t_43.tif	-145	145	13	21.062	23.54	24.956	23.894	13.805	18.938	-5.19443	5.19443	139.806	3.91006
		20.814			a3_alcama cell3	alcama c3_t_43.tif	-145	145	15	20.885	24.071	27.788	26.726	13.805	18.938	-21.0375	21.0375	123.962	7.39597
		33.2473			a3_alcama cell3	alcama c3_t_56.tif	-145	145	2	27.965	10.088	32.212	7.965	18.761	20.354	26.5597	-26.5597	171.56	4.74807
		10.7658			a3_alcama cell3	alcama c3_t_56.tif	-145	145	3	11.15	10.973	12.212	4.071	18.761	20.354	81.2526	-81.2526	133.747	6.98323
		86.6833			a3_alcama cell3	alcama c3_t_56.tif	-145	145	4	24.425	11.327	22.655	8.673	18.761	20.354	123.7	-123.7	91.3	3.19008
		66.9972			a3_alcama cell3	alcama c3_t_56.tif	-145	145	6	28.319	12.389	37.699	9.027	18.761	20.354	19.7188	-19.7188	164.719	9.96431
		97.6856			a3_alcama cell3	alcama c3_t_56.tif	-145	145	8	31.15	16.106	33.805	13.982	18.761	20.354	38.6598	-38.6598	176.34	3.40006
		54.0689			a3_alcama cell3	alcama c3_t_56.tif	-145	145	12	32.92	17.522	38.407	15.221	18.761	20.354	22.751	-22.751	167.751	5.94994
		65.8616			a3_alcama cell3	alcama c3_t_56.tif	-145	145	14	20.531	17.699	18.584	20.354	18.761	20.354	-126.254	126.254	18.7462	3.29239
		7.92894			a3_alcama cell3	alcama c3_t_56.tif	-145	145	16	13.451	22.832	16.637	23.363	18.761	20.354	-9.46232	9.46232	135.538	3.22995
		178.853			a3_alcama cell3	alcama c3_t_56.tif	-145	145	18	4.602	23.186	2.301	25.31	18.761	20.354	-137.291	137.291	7.70939	3.13145
		71.7422			a3_alcama cell3	alcama c3_t_56.tif	-145	145	21	11.15	26.726	13.628	28.673	18.761	20.354	-38.1572	38.1572	106.843	3.1514
		37.4969			a3_alcama cell3	alcama c3_t_54.tif	-145	145	3	15.929	7.257	18.407	5.31	16.991	14.513	38.1572	-38.1572	176.843	3.1514
		70.6013			a3_alcama cell3	alcama c3_t_54.tif	-145	145	6	6.903	15.575	3.363	13.097	16.991	14.513	145.008	-145.008	69.992	4.32112
		68.4184			a3_alcama cell3	alcama c3_t_54.tif	-145	145	8	27.257	16.814	33.451	17.699	16.991	14.513	-8.1314	8.1314	136.869	6.2569
		2.56993			a3_alcama cell3	alcama c3_t_54.tif	-145	145	11	21.062	20.708	25.487	22.832	16.991	14.513	-25.641	25.641	119.359	4.90836
		1.97647			a3_alcama cell3	alcama c3_t_54.tif	-145	145	13	14.336	22.655	17.345	23.894	16.991	14.513	-22.3801	22.3801	122.62	3.25411
		170.235			a3_alcama cell3	alcama c3_t_54.tif	-145	145	14	7.611	19.469	6.372	25.133	16.991	14.513	-102.339	102.339	42.6609	5.79793
		130.481			a4_alcama cell4	alcama c4_t_38.tif	-169	169	0	23.273	7.455	33.091	1.091	16.909	14.182	32.9512	-32.9512	158.049	11.7002
		89.5736			a4_alcama cell4	alcama c4_t_38.tif	-169	169	5	8.545	12.545	5.455	11.273	16.909	14.182	157.625	-157.625	33.3745	3.34157
		142.701			a4_alcama cell4	alcama c4_t_49.tif	-169	169	0	26.182	9.455	30.182	2.909	24	19.091	58.5726	-58.5726	132.427	7.67138
		63.0329			a4_alcama cell4	alcama c4_t_49.tif	-169	169	4	33.818	17.455	34	13.636	24	19.091	87.2716	-87.2716	103.728	3.82333
		48.0445			a4_alcama cell4	alcama c4_t_49.tif	-169	169	7	13.636	18	9.818	21.636	24	19.091	-136.399	136.399	32.6013	5.27234
		38.8918			a4_alcama cell4	alcama c4_t_49.tif	-169	169	8	21.455	21.818	17.636	21.455	24	19.091	174.57	-174.57	16.4297	3.83621
		3.38637			a4_alcama cell4	alcama c4_t_49.tif	-169	169	12	33.455	23.455	33.636	28	24	19.091	-87.7195	87.7195	81.2805	4.5486
		16.8677			a4_alcama cell4	alcama c4_t_59.tif	-169	169	0	29.273	6.909	31.091	2.182	28	10.364	68.9633	-68.9633	122.037	5.06455
		173.375			a4_alcama cell4	alcama c4_t_59.tif	-169	169	2	35.455	8.364	32	2.909	28	10.364	122.349	-122.349	68.6513	6.45709
		56.9381			a4_alcama cell4	alcama c4_t_59.tif	-169	169	8	43.091	9.455	47.273	12	28	10.364	-31.323	31.323	137.677	4.89552
		75.3641			a4_alcama cell4	alcama c4_t_59.tif	-169	169	11	14.909	13.636	11.273	12.182	28	10.364	158.204	-158.204	32.796	3.91594
		140.896			a4_alcama cell4	alcama c4_t_59.tif	-169	169	12	34.909	14.364	37.455	16.364	28	10.364	-38.1513	38.1513	130.849	3.23761
		85.5762			a4_alcama cell4	alcama c4_t_59.tif	-169	169	14	12.909	16.364	4.182	19.091	28	10.364	-162.647	162.647	6.3529	9.14314
		52.2615			a4_alcama cell4	alcama c4_t_59.tif	-169	169	17	15.091	20.364	12.727	26	28	10.364	-112.755	112.755	56.2446	6.11171
		21.8084			a4_alcama cell4	alcama c4_t_42.tif	-169	169	3	16.727	5.455	14.909	0.909	15.636	12.545	111.797	-111.797	79.2029	4.89604
		91.5974			a4_alcama cell4	alcama c4_t_42.tif	-169	169	9	8.909	12.182	5.273	12.909	15.636	12.545	-168.693	168.693	0.306902	3.70797
		17.8411			a4_alcama cell4	alcama c4_t_44.tif	-169	169	0	21.455	7.273	25.455	1.818	15.636	14.545	53.7484	-53.7484	137.252	6.76439
		122.056			a4_alcama cell4	alcama c4_t_44.tif	-169	169	10	6.909	16.182	3.091	20.909	15.636	14.545	-128.928	128.928	40.0722	6.07632
		90.8807			a4_alcama cell4	alcama c4_t_44.tif	-169	169	12	8.182	17.091	5.636	22.545	15.636	14.545	-115.024	115.024	53.9762	6.01899
		138.345			a4_alcama cell4	alcama c4_t_46.tif	-169	169	0	27.273	6.909	31.818	1.273	22.727	14.545	51.1165	-51.1165	139.884	7.24027
		67.4282			a4_alcama cell4	alcama c4_t_46.tif	-169	169	4	13.636	12.545	6.364	9.818	22.727	14.545	159.444	-159.444	31.556	7.7665
		18.473			a4_alcama cell4	alcama c4_t_46.tif	-169	169	7	33.455	17.091	36.364	15.091	22.727	14.545	34.5094	-34.5094	156.491	3.5302
		117.459			a4_alcama cell4	alcama c4_t_46.tif	-169	169	9	34	19.818	36.909	18.909	22.727	14.545	17.3529	-17.3529	173.647	3.04771
		34.5917			a4_alcama cell4	alcama c4_t_46.tif	-169	169	12	13.273	18.182	8	22.909	22.727	14.545	-138.125	138.125	30.8748	7.0816
		107.222			a4_alcama cell4	alcama c4_t_46.tif	-169	169	13	33.636	22	36	24.909	22.727	14.545	-50.901	50.901	118.099	3.74844
		75.3653			a4_alcama cell4	alcama c4_t_46.tif	-169	169	14	32	22	32.364	25.455	22.727	14.545	-83.9858	83.9858	85.0142	3.47412
		57.4647			a4_alcama cell4	alcama c4_t_53.tif	-169	169	12	38.182	20.909	41.455	18.545	26.545	16.364	35.8396	-35.8396	155.16	4.03745
		36.1589			a4_alcama cell4	alcama c4_t_53.tif	-169	169	14	15.636	16.545	6	23.636	26.545	16.364	-143.651	143.651	25.3488	11.9639
		9.25778			a4_alcama cell4	alcama c4_t_53.tif	-169	169	17	20.545	25.455	19.636	28.727	26.545	16.364	-105.526	105.526	63.4741	3.39592
		48.8038			a4_alcama cell4	alcama c4_t_53.tif	-169	169	19	18.545	25.818	17.091	30	26.545	16.364	-109.172	109.172	59.8284	4.42755
		142.662			a5_alcama cell5	alcama c5_t_140.tif	-108	108	5	11.261	24.202	12.605	21.513	21.513	20.168	63.4435	-63.4435	171.443	3.00617
		39.0309			a5_alcama cell5	alcama c5_t_140.tif	-108	108	6	9.412	24.538	4.874	24.706	21.513	20.168	-177.88	177.88	69.8798	4.54111
		99.0441			a5_alcama cell5	alcama c5_t_140.tif	-108	108	10	8.571	26.555	2.521	29.58	21.513	20.168	-153.435	153.435	45.4349	6.76411
		44.9831			a5_alcama cell5	alcama c5_t_140.tif	-108	108	17	10.588	34.79	7.059	36.134	21.513	20.168	-159.151	159.151	51.1509	3.77627
		145.548			a5_alcama cell5	alcama c5_t_140.tif	-108	108	19	11.092	34.958	8.403	37.479	21.513	20.168	-136.847	136.847	28.8469	3.68594
		157.161			a5_alcama cell5	alcama c5_t_136.tif	-108	108	0	30.252	8.235	30.588	4.874	24.202	20.84	84.2911	-84.2911	167.709	3.37775
		118.131			a5_alcama cell5	alcama c5_t_136.tif	-108	108	7	16.303	28.908	3.697	27.059	24.202	20.84	171.656	-171.656	80.3444	12.7409
		125.524			a5_alcama cell5	alcama c5_t_136.tif	-108	108	8	28.235	29.244	34.118	28.235	24.202	20.84	9.73217	-9.73217	117.732	5.9689
		75.3207			a5_alcama cell5	alcama c5_t_136.tif	-108	108	9	16.807	30.42	10.588	38.151	24.202	20.84	-128.814	128.814	20.814	9.92191
		27.2916			a5_alcama cell5	alcama c5_t_136.tif	-108	108	10	26.891	33.277	28.403	38.824	24.202	20.84	-74.7527	74.7527	33.2473	5.74938
		29.3915			a5_alcama cell5	alcama c5_t_136.tif	-108	108	11	25.546	32.605	24.202	43.193	24.202	20.84	-97.2342	97.2342	10.7658	10.673
		177.174			a5_alcama cell5	alcama c5_t_109.tif	-108	108	0	22.185	22.353	29.076	25.042	18.487	17.983	-21.3167	21.3167	86.6833	7.39707
		122.125			a5_alcama cell5	alcama c5_t_109.tif	-108	108	2	23.529	24.874	27.395	28.235	18.487	17.983	-41.0028	41.0028	66.9972	5.12272
		124.041			a5_alcama cell5	alcama c5_t_109.tif	-108	108	3	20.672	28.403	24.37	29.076	18.487	17.983	-10.3144	10.3144	97.6856	3.75874
		67.7089			a5_alcama cell5	alcama c5_t_109.tif	-108	108	5	13.109	30.42	7.395	32.269	18.487	17.983	-162.069	162.069	54.0689	6.00571
		153.602			a5_alcama cell5	alcama c5_t_109.tif	-108	108	6	20.168	29.076	23.697	32.269	18.487	17.983	-42.1384	42.1384	65.8616	4.75911
		16.8685			a5_alcama cell5	alcama c5_t_109.tif	-108	108	8	16.471	29.076	10.588	41.176	18.487	17.983	-115.929	115.929	7.92894	13.4544
		45.4136			a5_alcama cell5	alcama c5_t_125.tif	-108	108	0	24.034	7.395	25.714	1.849	18.824	22.689	73.1473	-73.1473	178.853	5.79487
		171.699			a5_alcama cell5	alcama c5_t_125.tif	-108	108	1	25.378	16.134	27.899	17.983	18.824	22.689	-36.2578	36.2578	71.7422	3.12638
		123.087			a5_alcama cell5	alcama c5_t_125.tif	-108	108	2	16.303	17.479	13.613	19.328	18.824	22.689	-145.497	145.497	37.4969	3.26418
		90.3393			a5_alcama cell5	alcama c5_t_125.tif	-108	108	5	26.05	22.353	28.908	24.538	18.824	22.689	-37.3987	37.3987	70.6013	3.59755
		89.1407			a5_alcama cell5	alcama c5_t_125.tif	-108	108	11	11.429	31.092	3.361	31.597	18.824	22.689	-176.418	176.418	68.4184	8.08379
		147.808			a5_alcama cell5	alcama c5_t_125.tif	-108	108	17	13.782	33.782	12.437	38.655	18.824	22.689	-105.43	105.43	2.56993	5.05521
		32.9946			a5_alcama cell5	alcama c5_t_125.tif	-108	108	18	18.319	36.471	16.303	42.017	18.824	22.689	-109.976	109.976	1.97647	5.90105
		42.8394			a5_alcama cell5	alcama c5_t_132.tif	-108	108	0	23.361	10.084	25.042	6.891	17.479	23.866	62.2348	-62.2348	170.235	3.60846
		31.0796			a5_alcama cell5	alcama c5_t_132.tif	-108	108	1	25.546	12.605	30.42	10.588	17.479	23.866	22.4812	-22.4812	130.481	5.27486
		43.9625			a5_alcama cell5	alcama c5_t_132.tif	-108	108	13	8.908	34.286	5.714	34.79	17.479	23.866	-171.033	171.033	63.0329	3.23352
		21.5484			a5_alcama cell5	alcama c5_t_132.tif	-108	108	14	17.647	34.622	14.622	35.966	17.479	23.866	-156.045	156.045	48.0445	3.31013
		167.596			a5_alcama cell5	alcama c5_t_132.tif	-108	108	15	9.412	34.79	5.546	37.311	17.479	23.866	-146.892	146.892	38.8918	4.61534
		161.353			a5_alcama cell5	alcama c5_t_132.tif	-108	108	16	10.42	34.958	9.412	38.824	17.479	23.866	-104.614	104.614	3.38637	3.99525
		140.656			a5_alcama cell5	alcama c5_t_132.tif	-108	108	17	18.487	38.487	14.622	44.034	17.479	23.866	-124.868	124.868	16.8677	6.76073
		29.4623			a5_alcama cell5	alcama c5_t_117.tif	-108	108	0	18.319	6.555	20.168	2.521	13.782	25.714	65.3755	-65.3755	173.375	4.43756
		120.918			a5_alcama cell5	alcama c5_t_117.tif	-108	108	2	11.429	19.832	7.059	21.008	13.782	25.714	-164.938	164.938	56.9381	4.52547
		78.1301			a5_alcama cell5	alcama c5_t_117.tif	-108	108	6	16.807	33.445	19.664	31.597	13.782	25.714	32.8961	-32.8961	140.896	3.40258
		60.1942			a5_alcama cell5	alcama c5_t_117.tif	-108	108	7	9.076	36.975	4.202	35.798	13.782	25.714	166.424	-166.424	85.5762	5.0141
		13.1455			a5_alcama cell5	alcama c5_t_117.tif	-108	108	8	7.731	38.824	1.176	41.176	13.782	25.714	-160.262	160.262	52.2615	6.96419
		158.815			a5_alcama cell5	alcama c5_t_117.tif	-108	108	11	7.731	43.193	5.546	46.218	13.782	25.714	-125.841	125.841	17.8411	3.7316
		148.229			a5_alcama cell5	alcama c5_t_162.tif	-108	108	9	33.109	21.681	40	17.647	24.706	16.134	30.3448	-30.3448	138.345	7.98493
		97.8907			a5_alcama cell5	alcama c5_t_162.tif	-108	108	10	11.765	25.21	3.361	25.882	24.706	16.134	-175.428	175.428	67.4282	8.43082
		164.452			a5_alcama cell5	alcama c5_t_162.tif	-108	108	18	11.933	25.714	6.218	33.445	24.706	16.134	-126.473	126.473	18.473	9.61403
		153.452			a5_alcama cell5	alcama c5_t_158.tif	-108	108	3	34.622	13.613	37.647	13.109	22.689	17.311	9.45925	-9.45925	117.459	3.0667
		142.72			a5_alcama cell5	alcama c5_t_158.tif	-108	108	7	10.252	22.017	7.395	24.202	22.689	17.311	-142.592	142.592	34.5917	3.59676
		131.371			a5_alcama cell5	alcama c5_t_158.tif	-108	108	9	27.395	24.874	24.538	22.857	22.689	17.311	144.778	-144.778	107.222	3.49725
		54.7378			a5_alcama cell5	alcama c5_t_158.tif	-108	108	12	29.748	28.403	32.101	31.261	22.689	17.311	-50.5353	50.5353	57.4647	3.702
		62.0917			a5_alcama cell5	alcama c5_t_158.tif	-108	108	13	25.714	27.899	19.664	32.269	22.689	17.311	-144.159	144.159	36.1589	7.4632
		20.2364			a5_alcama cell5	alcama c5_t_158.tif	-108	108	15	8.908	30.756	3.025	33.277	22.689	17.311	-156.804	156.804	48.8038	6.4004
		56.6795			a6_alcama cell6	alcama c6_t_97.tif	-110	110	2	21.053	7.331	28.383	2.632	13.722	14.098	32.6625	-32.6625	142.662	8.70686
		61.9872			a6_alcama cell6	alcama c6_t_97.tif	-110	110	5	6.955	11.842	2.256	14.662	13.722	14.098	-149.031	149.031	39.0309	5.48024
		11.2653			a6_alcama cell6	alcama c6_t_97.tif	-110	110	7	16.353	17.293	22.18	18.421	13.722	14.098	-10.9559	10.9559	99.0441	5.93518
		126.301			a6_alcama cell6	alcama c6_t_129.tif	-110	110	1	7.895	6.579	5.075	7.895	14.474	15.226	-154.983	154.983	44.9831	3.11195
		138.806			a6_alcama cell6	alcama c6_t_129.tif	-110	110	3	15.414	12.03	18.045	10.15	14.474	15.226	35.548	-35.548	145.548	3.23366
		178.955			a6_alcama cell6	alcama c6_t_129.tif	-110	110	4	24.436	14.662	34.023	4.323	14.474	15.226	47.1613	-47.1613	157.161	14.0998
		129.446			a6_alcama cell6	alcama c6_t_129.tif	-110	110	6	24.812	15.038	31.391	14.098	14.474	15.226	8.13132	-8.13132	118.131	6.64581
		138.072			a6_alcama cell6	alcama c6_t_129.tif	-110	110	10	12.03	23.684	15.414	22.744	14.474	15.226	15.5241	-15.5241	125.524	3.51213
		86.3706			a6_alcama cell6	alcama c6_t_129.tif	-110	110	14	4.699	26.88	2.256	29.135	14.474	15.226	-137.292	137.292	27.2916	3.32465
		11.2503			a6_alcama cell6	alcama c6_t_129.tif	-110	110	15	6.391	28.383	2.444	31.767	14.474	15.226	-139.392	139.392	29.3915	5.19906
		13.1572			a6_alcama cell6	alcama c6_t_115.tif	-110	110	0	14.474	5.639	15.977	2.068	15.977	14.286	67.1742	-67.1742	177.174	3.87441
		140.252			a6_alcama cell6	alcama c6_t_115.tif	-110	110	2	15.226	6.203	18.233	5.451	15.977	14.286	14.0407	-14.0407	124.041	3.09961
		61.9872			a6_alcama cell6	alcama c6_t_115.tif	-110	110	5	10.338	14.286	5.639	14.474	15.977	14.286	-177.709	177.709	67.7089	4.70276
		92.646			a6_alcama cell6	alcama c6_t_115.tif	-110	110	7	26.128	17.105	30.075	13.346	15.977	14.286	43.6025	-43.6025	153.602	5.45059
		41.6099			a6_alcama cell6	alcama c6_t_115.tif	-110	110	12	24.812	20.113	19.737	26.88	15.977	14.286	-126.869	126.869	16.8685	8.4586
		13.8281			a6_alcama cell6	alcama c6_t_115.tif	-110	110	13	11.466	21.805	15.038	29.323	15.977	14.286	-64.5864	64.5864	45.4136	8.32343
		176.703			a6_alcama cell6	alcama c6_t_100.tif	-110	110	6	12.97	17.293	21.053	15.414	9.211	15.226	13.0867	-13.0867	123.087	8.29853
		164.764			a6_alcama cell6	alcama c6_t_100.tif	-110	110	12	7.331	23.684	11.278	25.188	9.211	15.226	-20.8593	20.8593	89.1407	4.22384
		117.668			a6_alcama cell6	alcama c6_t_113.tif	-110	110	3	31.767	13.534	42.669	5.075	19.925	13.91	37.8083	-37.8083	147.808	13.7989
		16.1846			a6_alcama cell6	alcama c6_t_113.tif	-110	110	10	11.842	20.489	13.346	24.06	19.925	13.91	-67.1606	67.1606	42.8394	3.8748
		97.646			a6_alcama cell6	alcama c6_t_113.tif	-110	110	11	8.083	21.241	3.195	25.188	19.925	13.91	-141.08	141.08	31.0796	6.28262
		99.1123			a6_alcama cell6	alcama c6_t_113.tif	-110	110	12	16.165	21.992	17.669	25.376	19.925	13.91	-66.0375	66.0375	43.9625	3.70317
		46.5651			a6_alcama cell6	alcama c6_t_113.tif	-110	110	13	28.195	21.053	28.383	28.008	19.925	13.91	-88.4516	88.4516	21.5484	6.95754
		48.7438			a6_alcama cell6	alcama c6_t_123.tif	-110	110	0	18.797	10.15	19.925	1.692	18.985	20.677	82.4036	-82.4036	167.596	8.53289
		148.412			a6_alcama cell6	alcama c6_t_123.tif	-110	110	4	27.444	19.361	29.699	16.541	18.985	20.677	51.3526	-51.3526	161.353	3.61074
		93.6105			a6_alcama cell6	alcama c6_t_123.tif	-110	110	5	29.699	20.865	34.774	17.857	18.985	20.677	30.6556	-30.6556	140.656	5.89947
		29.7842			a6_alcama cell6	alcama c6_t_123.tif	-110	110	8	10.15	26.504	7.707	23.496	18.985	20.677	129.082	-129.082	120.918	3.87509
		146.122			a6_alcama cell6	alcama c6_t_123.tif	-110	110	9	8.459	30.075	4.511	29.511	18.985	20.677	171.87	-171.87	78.1301	3.98808
		123.443			a6_alcama cell6	alcama c6_t_123.tif	-110	110	10	18.421	27.632	27.632	38.534	18.985	20.677	-49.8058	49.8058	60.1942	14.2722
		155.54			a6_alcama cell6	alcama c6_t_123.tif	-110	110	11	8.835	31.203	2.82	40.414	18.985	20.677	-123.145	123.145	13.1455	11.001
		123.121			a6_alcama cell6	alcama c6_t_125.tif	-110	110	0	14.85	6.955	18.797	2.444	15.226	17.669	48.815	-48.815	158.815	5.99399
		93.4349			a6_alcama cell6	alcama c6_t_125.tif	-110	110	5	23.684	9.774	22.744	5.263	15.226	17.669	101.771	-101.771	148.229	4.6079
		177.092			a6_alcama cell6	alcama c6_t_125.tif	-110	110	6	23.12	10.338	19.925	8.647	15.226	17.669	152.109	-152.109	97.8907	3.6149
		163.025			a6_alcama cell6	alcama c6_t_125.tif	-110	110	8	24.812	10.338	26.692	7.707	15.226	17.669	54.452	-54.452	164.452	3.23366
		133.241			a6_alcama cell6	alcama c6_t_125.tif	-110	110	9	25.188	16.353	32.331	9.586	15.226	17.669	43.4516	-43.4516	153.452	9.83945
		137.181			a6_alcama cell6	alcama c6_t_125.tif	-110	110	11	17.105	23.12	19.737	21.429	15.226	17.669	32.7198	-32.7198	142.72	3.1284
		83.1301			a6_alcama cell6	alcama c6_t_125.tif	-110	110	13	17.293	24.06	21.617	22.368	15.226	17.669	21.3706	-21.3706	131.371	4.64326
		175.337			a6_alcama cell6	alcama c6_t_125.tif	-110	110	15	15.226	25.94	8.459	26.88	15.226	17.669	-172.092	172.092	62.0917	6.83198
		123.41			a6_alcama cell6	alcama c6_t_125.tif	-110	110	16	6.015	24.812	3.947	27.256	15.226	17.669	-130.236	130.236	20.2364	3.20152
		157.429			a6_alcama cell6	alcama c6_t_125.tif	-110	110	17	15.977	27.632	8.835	29.323	15.226	17.669	-166.679	166.679	56.6795	7.33946
		152.577			a6_alcama cell6	alcama c6_t_125.tif	-110	110	18	17.293	28.195	20.677	31.955	15.226	17.669	-48.0128	48.0128	61.9872	5.05856
		34.6629			a6_alcama cell6	alcama c6_t_125.tif	-110	110	19	16.353	28.195	15.602	33.083	15.226	17.669	-98.7347	98.7347	11.2653	4.94536
		142.613			a6_alcama cell6	alcama c6_t_133.tif	-110	110	0	18.609	4.699	16.729	1.88	19.361	16.541	123.699	-123.699	126.301	3.38839
		118.581			a6_alcama cell6	alcama c6_t_133.tif	-110	110	1	19.549	5.075	23.308	3.008	19.361	16.541	28.8055	-28.8055	138.806	4.28982
		135.518			a6_alcama cell6	alcama c6_t_133.tif	-110	110	3	25.564	11.09	28.759	9.962	19.361	16.541	19.4457	-19.4457	129.446	3.38828
		96.2397			a6_alcama cell6	alcama c6_t_133.tif	-110	110	4	29.887	12.218	32.707	10.714	19.361	16.541	28.0725	-28.0725	138.072	3.196
		44.0297			a6_alcama cell6	alcama c6_t_133.tif	-110	110	6	29.887	12.782	32.895	14.098	19.361	16.541	-23.6294	23.6294	86.3706	3.28328
		178.446			a6_alcama cell6	alcama c6_t_133.tif	-110	110	9	19.361	16.165	18.797	20.865	19.361	16.541	-96.8428	96.8428	13.1572	4.73372
		131.565			a6_alcama cell6	alcama c6_t_133.tif	-110	110	11	18.985	22.368	23.496	19.737	19.361	16.541	30.2525	-30.2525	140.252	5.22219
		168.562			a6_alcama cell6	alcama c6_t_133.tif	-110	110	15	18.421	28.195	21.429	29.135	19.361	16.541	-17.354	17.354	92.646	3.15145
		101.565			a6_alcama cell6	alcama c6_t_133.tif	-110	110	17	8.835	27.256	1.88	31.015	19.361	16.541	-151.61	151.61	41.6099	7.90583
		128.614			a6_alcama cell6	alcama c6_t_133.tif	-110	110	18	12.406	27.444	11.654	34.398	19.361	16.541	-96.1719	96.1719	13.8281	6.99454
		69.7874			a6_alcama cell6	alcama c6_t_144.tif	-110	110	0	17.105	6.579	18.233	2.82	17.481	21.053	73.2966	-73.2966	176.703	3.9246
		55.0299			a6_alcama cell6	alcama c6_t_144.tif	-110	110	2	22.18	8.647	31.955	7.331	17.481	21.053	7.66758	-7.66758	117.668	9.86319
		179.337			a6_alcama cell6	alcama c6_t_144.tif	-110	110	5	8.835	13.722	4.887	11.654	17.481	21.053	152.354	-152.354	97.646	4.45683
		112.133			a6_alcama cell6	alcama c6_t_144.tif	-110	110	8	26.316	16.917	31.203	17.857	17.481	21.053	-10.8877	10.8877	99.1123	4.97658
		138.426			a6_alcama cell6	alcama c6_t_144.tif	-110	110	10	9.774	25.188	6.391	26.504	17.481	21.053	-158.744	158.744	48.7438	3.62995
		170.556			a6_alcama cell6	alcama c6_t_144.tif	-110	110	12	15.789	30.075	21.241	25.752	17.481	21.053	38.4116	-38.4116	148.412	6.95792
		176.084			a6_alcama cell6	alcama c6_t_144.tif	-110	110	13	16.165	30.639	19.361	31.579	17.481	21.053	-16.3895	16.3895	93.6105	3.33137
		167.196			a6_alcama cell6	alcama c6_t_144.tif	-110	110	15	11.654	35.526	12.594	40.977	17.481	21.053	-80.2158	80.2158	29.7842	5.53146
		0.621163			a7_alcama cell7	alcama c7_t_52.tif	-120	120	1	9.419	9.161	8.903	1.548	8	15.871	93.8775	-93.8775	146.122	7.63047
		78.8121			a7_alcama cell7	alcama c7_t_52.tif	-120	120	3	3.742	10.968	2.323	8.129	8	15.871	116.557	-116.557	123.443	3.17387
		106.612			a7_alcama cell7	alcama c7_t_52.tif	-120	120	4	12	12.258	17.419	8.387	8	15.871	35.5397	-35.5397	155.54	6.6596
		134.06			a7_alcama cell7	alcama c7_t_52.tif	-120	120	6	15.484	14.968	22.581	14.581	8	15.871	3.12125	-3.12125	123.121	7.10754
		177.907			a7_alcama cell7	alcama c7_t_51.tif	-120	120	2	8	8.258	10.839	3.871	8.774	15.613	57.0915	-57.0915	177.092	5.22548
		163.781			a7_alcama cell7	alcama c7_t_51.tif	-120	120	9	14.581	15.613	21.677	13.419	8.774	15.613	17.181	-17.181	137.181	7.42744
		143.894			a7_alcama cell7	alcama c7_t_54.tif	-120	120	8	15.742	8.258	20.387	5.29	11.097	12.129	32.5772	-32.5772	152.577	5.51226
		172.242			a7_alcama cell7	alcama c7_t_56.tif	-120	120	2	16.129	5.419	19.226	4.129	10.581	12.129	22.6133	-22.6133	142.613	3.35492
		170.54			a7_alcama cell7	alcama c7_t_59.tif	-120	120	0	9.29	8.645	12.645	2.452	12.516	17.677	61.5538	-61.5538	178.446	7.04338
		85.0056			a7_alcama cell7	alcama c7_t_59.tif	-120	120	13	18.71	21.806	22.968	21.161	12.516	17.677	8.61366	-8.61366	128.614	4.30658
		122.861			a7_alcama cell7	alcama c7_t_65.tif	-120	120	1	8	5.935	10.065	2.452	10.194	15.226	59.3372	-59.3372	179.337	4.04914
					a7_alcama cell7	alcama c7_t_65.tif	-120	120	2	5.032	6.323	2.323	2.839	10.194	15.226	127.867	-127.867	112.133	4.41327
					a7_alcama cell7	alcama c7_t_65.tif	-120	120	9	16.516	10.968	21.548	3.484	10.194	15.226	56.0844	-56.0844	176.084	9.01839
					a7_alcama cell7	alcama c7_t_65.tif	-120	120	11	18.452	13.935	20.129	8.516	10.194	15.226	72.8044	-72.8044	167.196	5.67256
					a7_alcama cell7	alcama c7_t_49.tif	-120	120	0	8.645	7.355	7.097	1.935	9.677	17.032	105.94	-105.94	134.06	5.63673
					a7_alcama cell7	alcama c7_t_49.tif	-120	120	8	14.194	17.161	17.29	14.194	9.677	17.032	43.7811	-43.7811	163.781	4.28816
					a7_alcama cell7	alcama c7_t_49.tif	-120	120	10	17.29	19.097	27.484	14.581	9.677	17.032	23.8936	-23.8936	143.894	11.1495
					a7_alcama cell7	alcama c7_t_48.tif	-120	120	3	8.774	6.323	9.935	3.484	9.677	12.903	67.758	-67.758	172.242	3.06722

## Sheet: Fig2D_controlMO
Manual tracking of migrating SCPs _control
	cont1								cont2								cont3								cont4								cont5								cont6
	Track n¬∞	Slice n¬∞	X	Y	Distance	Velocity	Pixel Value		Track n¬∞	Slice n¬∞	X	Y	Distance	Velocity	Pixel Value		Track n¬∞	Slice n¬∞	X	Y	Distance	Velocity	Pixel Value		Track n¬∞	Slice n¬∞	X	Y	Distance	Velocity	Pixel Value		Track n¬∞	Slice n¬∞	X	Y	Distance	Velocity	Pixel Value		Track n¬∞	Slice n¬∞	X	Y	Distance	Velocity	Pixel Value
	cell#1	1	264	494	-1.0000	-1.0000	5		cell#4	1	445	524	-1.0000	-1.0000	-15507697		cell#7	1	378	500	-1.0000	-1.0000	3179		cell#10	1	654	632	-1.0000	-1.0000	77		cell#13	142	798	705	-1.0000	-1.0000	139		cell#16	1	197	581	-1.0000	-1.0000	-16682495
	cell#1	2	265	496	0.2885	0.1442	7		cell#4	2	445	528	0.5160	0.2580	-16756736		cell#7	4	378	494	0.7740	0.3870	3853		cell#10	4	656	628	0.5769	0.2885	80		cell#13	145	798	705	0.0000	0.0000	149		cell#16	2	197	581	0.0000	0.0000	-16746496
	cell#1	3	269	504	1.1538	0.5769	10		cell#4	3	445	528	0.0000	0.0000	-16756480		cell#7	7	386	500	1.2900	0.6450	3433		cell#10	7	656	628	0.0000	0.0000	89		cell#13	148	798	712	0.9030	0.4515	145		cell#16	3	202	600	2.5344	1.2672	-16359929
	cell#1	4	269	504	0.0000	0.0000	12		cell#4	4	445	528	0.0000	0.0000	-16760832		cell#7	10	386	500	0.0000	0.0000	3739		cell#10	10	660	648	2.6311	1.3155	59		cell#13	151	798	712	0.0000	0.0000	129		cell#16	4	196	605	1.0075	0.5038	-16294907
	cell#1	5	269	504	0.0000	0.0000	13		cell#4	5	445	528	0.0000	0.0000	-16759808		cell#7	13	390	508	1.1538	0.5769	2815		cell#10	13	660	648	0.0000	0.0000	64		cell#13	154	798	723	1.4190	0.7095	94		cell#16	5	192	608	0.6450	0.3225	-16232440
	cell#1	6	266	518	1.8470	0.9235	15		cell#4	6	445	528	0.0000	0.0000	-16687610		cell#7	16	390	508	0.0000	0.0000	3571		cell#10	16	664	650	0.5769	0.2885	63		cell#13	157	796	723	0.2580	0.1290	77		cell#16	6	198	616	1.2900	0.6450	-16767488
	cell#1	7	266	518	0.0000	0.0000	10		cell#4	7	445	528	0.0000	0.0000	-16424701		cell#7	19	378	512	1.6317	0.8159	2597		cell#10	19	664	650	0.0000	0.0000	54		cell#13	160	793	729	0.8654	0.4327	62		cell#16	7	186	614	1.5694	0.7847	-16636670
	cell#1	8	266	525	0.9030	0.4515	13		cell#4	8	433	528	1.5480	0.7740	-15574769		cell#7	22	378	512	0.0000	0.0000	2358		cell#10	22	666	656	0.8159	0.4079	39		cell#13	163	793	736	0.9030	0.4515	69		cell#16	8	192	621	1.1893	0.5947	-16706560
	cell#1	9	266	525	0.0000	0.0000	14		cell#4	9	433	528	0.0000	0.0000	-16756992		cell#7	25	390	520	1.8605	0.9302	3715		cell#10	25	664	666	1.3155	0.6578	42		cell#13	166	786	744	1.3713	0.6856	47		cell#16	9	198	625	0.9302	0.4651	-16704255
	cell#1	10	269	548	2.9921	1.4961	20		cell#4	10	433	528	0.0000	0.0000	-16745728		cell#7	28	390	520	0.0000	0.0000	2692		cell#10	28	664	670	0.5160	0.2580	42		cell#13	169	785	752	1.0400	0.5200	75		cell#16	10	200	625	0.2580	0.1290	-16768000
	cell#1	11	269	562	1.8060	0.9030	17		cell#4	11	433	528	0.0000	0.0000	-15877104		cell#7	31	390	520	0.0000	0.0000	2424		cell#10	31	664	674	0.5160	0.2580	44		cell#13	172	776	756	1.2705	0.6353	22		cell#16	11	201	641	2.0680	1.0340	-16768512
	cell#1	12	269	562	0.0000	0.0000	12		cell#4	12	429	536	1.1538	0.5769	-16754688		cell#7	34	390	520	0.0000	0.0000	2472		cell#10	34	662	688	1.8243	0.9122	54		cell#13	175	780	761	0.8260	0.4130	35		cell#16	12	196	658	2.2859	1.1429	-16699646
	cell#1	13	273	589	3.5210	1.7605	11		cell#4	13	429	536	0.0000	0.0000	-16755200		cell#7	37	390	520	0.0000	0.0000	2861		cell#10	37	658	700	1.6317	0.8159	26		cell#13	178	780	763	0.2580	0.1290	31		cell#16	13	186	666	1.6520	0.8260	-16506109
	cell#1	14	273	589	0.0000	0.0000	16		cell#4	14	429	536	0.0000	0.0000	-15898873		cell#7	40	390	520	0.0000	0.0000	2959		cell#10	40	652	710	1.5044	0.7522	43		cell#13	181	776	768	0.8260	0.4130	37		cell#16	14	188	668	0.3649	0.1824	-16766464
	cell#1	15	273	597	1.0320	0.5160	18		cell#4	15	426	538	0.4651	0.2326	-16724480		cell#7	43	398	530	1.6520	0.8260	2962		cell#10	43	652	716	0.7740	0.3870	49		cell#13	184	776	772	0.5160	0.2580	36		cell#16	15	188	673	0.6450	0.3225	-16568831
	cell#1	16	273	602	0.6450	0.3225	5		cell#4	16	426	538	0.0000	0.0000	-16728064		cell#7	46	398	530	0.0000	0.0000	2805		cell#10	46	652	724	1.0320	0.5160	13		cell#13	187	776	772	0.0000	0.0000	37		cell#16	16	192	673	0.5160	0.2580	-16765952
	cell#1	17	269	621	2.5047	1.2524	4		cell#4	17	426	538	0.0000	0.0000	-16731904		cell#7	49	402	534	0.7297	0.3649	2916		cell#10	49	654	738	1.8243	0.9122	13		cell#13	190	772	776	0.7297	0.3649	28		cell#16	17	188	677	0.7297	0.3649	-16634622
	cell#1	18	269	621	0.0000	0.0000	6		cell#4	18	434	548	1.6520	0.8260	-16716032		cell#7	52	402	534	0.0000	0.0000	2876		cell#10	52	674	750	3.0088	1.5044	23		cell#13	193	764	789	1.9691	0.9845	32		cell#16	18	190	680	0.4651	0.2326	-16567804
	cell#1	19	268	629	1.0400	0.5200	7		cell#4	19	434	548	0.0000	0.0000	-16733440		cell#7	55	420	542	2.5410	1.2705	2271		cell#10	55	670	766	2.1275	1.0638	39		cell#13	196	754	793	1.3894	0.6947	33		cell#16	19	192	682	0.3649	0.1824	-16700160
	cell#1	20	268	629	0.0000	0.0000	7		cell#4	20	434	548	0.0000	0.0000	-16471549		cell#7	58	420	542	0.0000	0.0000	2518		cell#10	58	670	766	0.0000	0.0000	50		cell#13	199	752	805	1.5694	0.7847	36		cell#16	20	190	681	0.2885	0.1442	-16702976
	cell#1	21	268	644	1.9350	0.9675	6		cell#4	21	434	554	0.7740	0.3870	-16454656		cell#7	61	420	552	1.2900	0.6450	1971		cell#10	61	670	760	0.7740	0.3870	54		cell#13	202	752	811	0.7740	0.3870	58		cell#16	21	193	684	0.5473	0.2737	-16700416
	cell#1	22	268	644	0.0000	0.0000	5		cell#4	22	434	554	0.0000	0.0000	-16660480		cell#7	64	420	552	0.0000	0.0000	1634		cell#10	64	670	760	0.0000	0.0000	88		cell#13	205	752	819	1.0320	0.5160	58		cell#16	22	188	688	0.8260	0.4130	-16438779
	cell#1	23	262	666	2.9417	1.4708	6		cell#4	23	445	569	2.3995	1.1998	-16732671		cell#7	67	424	554	0.5769	0.2885	2232		cell#10	67	666	776	2.1275	1.0638	102		cell#13	208	752	824	0.6450	0.3225	53		cell#16	23	194	694	1.0946	0.5473	-16505341
	cell#1	24	262	666	0.0000	0.0000	4		cell#4	24	445	569	0.0000	0.0000	-16151797		cell#7	70	424	554	0.0000	0.0000	2588		cell#10	70	666	776	0.0000	0.0000	112		cell#13	211	752	829	0.6450	0.3225	47		cell#16	24	196	700	0.8159	0.4079	-16573950
	cell#1	25	261	677	1.4249	0.7124	7		cell#4	25	440	570	0.6578	0.3289	-16748544		cell#7	73	424	554	0.0000	0.0000	2269		cell#10	73	672	784	1.2900	0.6450	106		cell#13	214	752	829	0.0000	0.0000	43		cell#16	25	190	694	1.0946	0.5473	-16638974
	cell#1	26	254	688	1.6820	0.8410	5		cell#4	26	440	570	0.0000	0.0000	-16076280		cell#7	76	424	554	0.0000	0.0000	2120		cell#10	76	678	790	1.0946	0.5473	114		cell#13	217	753	836	0.9122	0.4561	86		cell#16	26	189	701	0.9122	0.4561	-16772864
	cell#1	27	252	696	1.0638	0.5319	5		cell#4	27	440	577	0.9030	0.4515	-16745984		cell#7	79	446	566	3.2327	1.6164	1915		cell#10	79	688	802	2.0150	1.0075	129		cell#13	220	745	839	1.1022	0.5511	79		cell#16	27	197	702	1.0400	0.5200	-16702975
	cell#1	28	242	705	1.7355	0.8678	9		cell#4	28	440	577	0.0000	0.0000	-16745984		cell#7	82	446	566	0.0000	0.0000	1871		cell#10	82	688	814	1.5480	0.7740	144		cell#13	223	736	844	1.3281	0.6641	52		cell#16	28	205	706	1.1538	0.5769	-16502267
	cell#1	29	240	709	0.5769	0.2885	10		cell#4	29	440	582	0.6450	0.3225	-16746752		cell#7	85	448	570	0.5769	0.2885	1724		cell#10	85	688	824	1.2900	0.6450	144		cell#13	226	716	856	3.0088	1.5044	98		cell#16	29	204	712	0.7847	0.3923	-16773631
	cell#1	30	240	709	0.0000	0.0000	5		cell#4	30	440	582	0.0000	0.0000	-16748032		cell#7	88	448	570	0.0000	0.0000	1583		cell#10	88	688	836	1.5480	0.7740	122		cell#13	229	716	856	0.0000	0.0000	88		cell#16	30	200	716	0.7297	0.3649	-16707840
	cell#1	31	240	709	0.0000	0.0000	5		cell#4	31	437	592	1.3468	0.6734	-16748032		cell#7	91	448	570	0.0000	0.0000	1864		cell#10	91	688	842	0.7740	0.3870	121		cell#13	232	701	856	1.9350	0.9675	92		cell#16	31	202	713	0.4651	0.2326	-16707072
	cell#1	32	240	709	0.0000	0.0000	11		cell#4	32	437	592	0.0000	0.0000	-16749568		cell#7	94	448	580	1.2900	0.6450	2223		cell#10	94	686	830	1.5694	0.7847	126		cell#13	235	702	859	0.4079	0.2040	97		cell#16	32	192	720	1.5746	0.7873	-16706303
	cell#1	33	240	709	0.0000	0.0000	6		cell#4	33	432	601	1.3281	0.6641	-16751360		cell#7	97	444	596	2.1275	1.0638	286		cell#10	97	686	820	1.2900	0.6450	146		cell#13	238	702	859	0.0000	0.0000	94		cell#16	33	190	725	0.6947	0.3473	-16770816
	cell#1	34	237	716	0.9824	0.4912	8		cell#4	34	432	601	0.0000	0.0000	-15826170		cell#7	100	444	596	0.0000	0.0000	340		cell#10	100	686	834	1.8060	0.9030	113		cell#13	241	708	860	0.7847	0.3923	112		cell#16	34	196	710	2.0841	1.0420	-16703743
	cell#1	35	237	716	0.0000	0.0000	11		cell#4	35	434	621	2.5929	1.2964	-16549371		cell#7	103	444	596	0.0000	0.0000	507		cell#10	103	686	834	0.0000	0.0000	132		cell#13	244	721	867	1.9047	0.9523	14		cell#16	35	185	728	2.7213	1.3606	-16704767
	cell#1	36	236	716	0.1290	0.0645	8		cell#4	36	434	621	0.0000	0.0000	-15423474		cell#7	106	454	616	2.8845	1.4423	1032		cell#10	106	692	832	0.8159	0.4079	129		cell#13	247	728	872	1.1097	0.5548	38		cell#16	36	180	742	1.9177	0.9589	-16575230
	cell#1	37	225	721	1.5587	0.7794	16		cell#4	37	434	641	2.5800	1.2900	-16739072		cell#7	109	454	616	0.0000	0.0000	1112		cell#10	109	682	838	1.5044	0.7522	126		cell#13	250	740	873	1.5534	0.7767	79		cell#16	37	177	746	0.6450	0.3225	-16573439
	cell#1	38	225	721	0.0000	0.0000	6		cell#4	38	434	641	0.0000	0.0000	-16743424		cell#7	112	454	616	0.0000	0.0000	2312		cell#10	112	672	840	1.3155	0.6578	124		cell#13	253	749	879	1.3953	0.6977	70		cell#16	38	177	746	0.0000	0.0000	-16703488
	cell#1	39	218	728	1.2770	0.6385	7		cell#4	39	430	657	2.1275	1.0638	-16737280		cell#7	115	454	616	0.0000	0.0000	2076		cell#10	115	672	850	1.2900	0.6450	126		cell#13	256	749	879	0.0000	0.0000	15		cell#16	39	173	754	1.1538	0.5769	-16762112
	cell#1	40	218	728	0.0000	0.0000	5		cell#4	40	430	657	0.0000	0.0000	-16145655		cell#7	118	458	632	2.1275	1.0638	2107		cell#10	118	668	862	1.6317	0.8159	123		cell#13	259	754	867	1.6770	0.8385	94		cell#16	40	170	758	0.6450	0.3225	-16765696
	cell#1	41	210	741	1.9691	0.9845	13		cell#4	41	430	664	0.9030	0.4515	-16731136		cell#7	121	458	632	0.0000	0.0000	2198		cell#10	121	660	872	1.6520	0.8260	108		cell#13	262	760	868	0.7847	0.3923	67		cell#16	41	170	758	0.0000	0.0000	-16575998
	cell#1	42	210	741	0.0000	0.0000	9		cell#4	42	430	664	0.0000	0.0000	-16211961		cell#7	124	452	654	2.9417	1.4708	2152		cell#10	124	656	880	1.1538	0.5769	117		cell#13	265	770	869	1.2964	0.6482	9		cell#16	42	172	750	1.0638	0.5319	-16637693
	cell#1	43	198	752	2.1000	1.0500	8		cell#4	43	432	669	0.6947	0.3473	-16325627		cell#7	127	452	654	0.0000	0.0000	2074		cell#10	127	646	886	1.5044	0.7522	104		cell#13	268	780	871	1.3155	0.6578	17		cell#16	43	178	753	0.8654	0.4327	-16766720
	cell#1	44	192	757	1.0075	0.5038	9		cell#4	44	432	669	0.0000	0.0000	-16601084		cell#7	130	448	662	1.1538	0.5769	2358		cell#10	130	646	886	0.0000	0.0000	133		cell#13	271	781	871	0.1290	0.0645	10		cell#16	44	176	760	0.9391	0.4696	-16639998
	cell#1	45	186	764	1.1893	0.5947	9		cell#4	45	432	684	1.9350	0.9675	-16677888		cell#7	133	448	662	0.0000	0.0000	2631		cell#10	133	640	890	0.9302	0.4651	137		cell#13	274	781	871	0.0000	0.0000	35		cell#16	45	176	760	0.0000	0.0000	-16505594
	cell#1	46	181	774	1.4423	0.7211	9		cell#4	46	432	684	0.0000	0.0000	-16409079		cell#7	136	442	674	1.7307	0.8654	2496		cell#10	136	638	896	0.8159	0.4079	146		cell#13	277	781	871	0.0000	0.0000	48		cell#16	46	172	762	0.5769	0.2885	-16771840
	cell#1	47	176	781	1.1097	0.5548	6		cell#4	47	429	693	1.2238	0.6119	-16666368		cell#7	139	442	674	0.0000	0.0000	2715		cell#10	139	636	898	0.3649	0.1824	122		cell#13	280	786	869	0.6947	0.3473	42		cell#16	47	172	765	0.3870	0.1935	-16771839
	cell#1	48	176	781	0.0000	0.0000	11		cell#4	48	429	693	0.0000	0.0000	-16655872		cell#7	142	428	698	3.5843	1.7921	1792		cell#10	142	628	902	1.1538	0.5769	111		cell#13	283	789	864	0.7522	0.3761	53		cell#16	48	181	764	1.1681	0.5841	-16771072
	cell#1	49	172	782	0.5319	0.2659	7		cell#4	49	418	700	1.6820	0.8410	-16269305		cell#7	145	428	698	0.0000	0.0000	1846		cell#10	145	624	908	0.9302	0.4651	107		cell#13	286	789	864	0.0000	0.0000	54		cell#16	49	180	770	0.7847	0.3923	-16700416
	cell#1	50	170	782	0.2580	0.1290	10		cell#4	50	418	700	0.0000	0.0000	-16733952		cell#7	148	422	712	1.9649	0.9824	1157		cell#10	148	616	910	1.0638	0.5319	118		cell#13	289	789	864	0.0000	0.0000	59		cell#16	50	176	773	0.6450	0.3225	-16442109
	cell#1	51	169	786	0.5319	0.2659	8		cell#4	51	408	713	2.1158	1.0579	-16008945		cell#7	151	422	712	0.0000	0.0000	1325		cell#10	151	612	912	0.5769	0.2885	140		cell#13	292	792	868	0.6450	0.3225	51		cell#16	51	162	772	1.8106	0.9053	-16640253
	cell#1	52	168	794	1.0400	0.5200	11		cell#4	52	408	713	0.0000	0.0000	-16337151		cell#7	154	418	730	2.3786	1.1893	629		cell#10	154	598	918	1.9649	0.9824	134		cell#13	295	792	868	0.0000	0.0000	56		cell#16	52	170	774	1.0638	0.5319	-16638719
	cell#1	53	164	801	1.0400	0.5200	15		cell#4	53	400	728	2.1930	1.0965	-16403700		cell#7	157	418	730	0.0000	0.0000	1046		cell#10	157	598	918	0.0000	0.0000	127		cell#13	298	792	868	0.0000	0.0000	54		cell#16	53	174	781	1.0400	0.5200	-16511230
	cell#1	54	157	812	1.6820	0.8410	15		cell#4	54	400	728	0.0000	0.0000	-15674860		cell#7	160	408	742	2.0150	1.0075	995		cell#10	160	598	918	0.0000	0.0000	135		cell#13	301	796	871	0.6450	0.3225	60		cell#16	54	178	777	0.7297	0.3649	-16441085
	cell#1	55	158	814	0.2885	0.1442	12		cell#4	55	378	737	3.0663	1.5331	-16725760		cell#7	163	408	742	0.0000	0.0000	1308		cell#10	163	598	918	0.0000	0.0000	139		cell#13	304	796	871	0.0000	0.0000	25		cell#16	55	182	778	0.5319	0.2659	-16505085
	cell#1	56	160	826	1.5694	0.7847	18		cell#4	56	378	737	0.0000	0.0000	-16727552		cell#7	166	406	754	1.5694	0.7847	2457		cell#10	166	598	918	0.0000	0.0000	141		cell#14	115	760	671	-1.0000	-1.0000	104		cell#16	56	192	785	1.5746	0.7873	-16708351
	cell#1	57	166	832	1.0946	0.5473	9		cell#4	57	370	741	1.1538	0.5769	-16459257		cell#7	169	406	754	0.0000	0.0000	3098		cell#10	169	594	920	0.5769	0.2885	122		cell#14	118	760	671	0.0000	0.0000	105		cell#16	57	193	784	0.1824	0.0912	-16506364
	cell#1	58	176	837	1.4423	0.7211	10		cell#4	58	370	741	0.0000	0.0000	-16522488		cell#7	172	404	762	1.0638	0.5319	2445		cell#10	172	588	924	0.9302	0.4651	112		cell#14	121	765	675	0.8260	0.4130	113		cell#16	58	193	784	0.0000	0.0000	-16704256
	cell#1	59	176	837	0.0000	0.0000	10		cell#4	59	360	742	1.2964	0.6482	-16411387		cell#7	175	404	762	0.0000	0.0000	2640		cell#10	175	588	924	0.0000	0.0000	140		cell#14	124	765	675	0.0000	0.0000	111		cell#16	59	188	789	0.9122	0.4561	-16639488
	cell#1	60	184	848	1.7546	0.8773	26		cell#4	60	360	742	0.0000	0.0000	-16412920		cell#7	178	394	770	1.6520	0.8260	2349		cell#10	178	584	928	0.7297	0.3649	103		cell#14	127	770	688	1.7968	0.8984	104		cell#16	60	192	788	0.5319	0.2659	-16639999
	cell#1	61	194	852	1.3894	0.6947	12		cell#4	61	348	746	1.6317	0.8159	-16719615		cell#7	181	392	780	1.3155	0.6578	2513		cell#10	181	584	928	0.0000	0.0000	110		cell#14	130	770	688	0.0000	0.0000	109		cell#16	61	200	788	1.0320	0.5160	-16439804
	cell#1	62	194	858	0.7740	0.3870	15		cell#4	62	348	746	0.0000	0.0000	-16461308		cell#7	184	392	780	0.0000	0.0000	2515		cell#11	1	706	634	-1.0000	-1.0000	65		cell#14	133	772	699	1.4423	0.7211	114		cell#16	62	193	790	0.9391	0.4696	-16770560
	cell#1	63	205	860	1.4423	0.7211	42		cell#4	63	344	750	0.7297	0.3649	-16740864		cell#7	187	392	780	0.0000	0.0000	2502		cell#11	4	706	644	1.2900	0.6450	58		cell#14	136	772	699	0.0000	0.0000	112		cell#16	63	181	793	1.5956	0.7978	-16705278
	cell#1	64	212	864	1.0400	0.5200	13		cell#4	64	344	750	0.0000	0.0000	-16737536		cell#7	190	386	784	0.9302	0.4651	2529		cell#11	7	706	644	0.0000	0.0000	62		cell#14	139	769	699	0.3870	0.1935	115		cell#16	64	188	790	0.9824	0.4912	-16701695
	cell#1	65	212	864	0.0000	0.0000	10		cell#4	65	337	745	1.1097	0.5548	-16738560		cell#7	193	386	784	0.0000	0.0000	2632		cell#11	10	706	644	0.0000	0.0000	76		cell#14	142	769	699	0.0000	0.0000	118		cell#16	65	186	793	0.4651	0.2326	-16704000
	cell#1	66	212	864	0.0000	0.0000	15		cell#4	66	337	745	0.0000	0.0000	-16677632		cell#7	196	386	784	0.0000	0.0000	2790		cell#11	13	714	670	3.5092	1.7546	52		cell#14	145	769	699	0.0000	0.0000	119		cell#16	66	186	793	0.0000	0.0000	-16769024
	cell#2	1	422	528	-1.0000	-1.0000	12		cell#4	67	337	745	0.0000	0.0000	-16545276		cell#7	199	374	798	2.3786	1.1893	1777		cell#11	16	718	674	0.7297	0.3649	13		cell#14	148	769	699	0.0000	0.0000	118		cell#16	67	177	794	1.1681	0.5841	-16770048
	cell#2	2	425	537	1.2238	0.6119	19		cell#4	68	328	748	1.2238	0.6119	-16742400		cell#7	202	374	798	0.0000	0.0000	2115		cell#11	19	718	674	0.0000	0.0000	17		cell#14	151	769	699	0.0000	0.0000	103		cell#16	68	164	794	1.6770	0.8385	-16772095
	cell#2	3	421	550	1.7546	0.8773	10		cell#4	69	328	748	0.0000	0.0000	-16740352		cell#7	205	366	814	2.3076	1.1538	1940		cell#11	22	726	686	1.8605	0.9302	12		cell#14	154	769	699	0.0000	0.0000	98		cell#16	69	178	804	2.2194	1.1097	-16770304
	cell#2	4	425	550	0.5160	0.2580	27		cell#4	70	328	748	0.0000	0.0000	-16743680		cell#7	208	366	814	0.0000	0.0000	1914		cell#11	25	726	686	0.0000	0.0000	10		cell#14	157	769	699	0.0000	0.0000	99		cell#16	70	178	808	0.5160	0.2580	-16704255
	cell#2	5	425	561	1.4190	0.7095	16		cell#4	71	325	752	0.6450	0.3225	-16742400		cell#7	211	352	822	2.0801	1.0400	1788		cell#11	28	726	686	0.0000	0.0000	16		cell#14	160	769	699	0.0000	0.0000	104		cell#16	71	182	812	0.7297	0.3649	-16698367
	cell#2	6	422	569	1.1022	0.5511	14		cell#4	72	325	752	0.0000	0.0000	-16745216		cell#7	214	352	822	0.0000	0.0000	1939		cell#11	31	724	682	0.5769	0.2885	68		cell#14	163	769	699	0.0000	0.0000	118		cell#16	72	178	818	0.9302	0.4651	-16698623
	cell#2	7	426	572	0.6450	0.3225	16		cell#4	73	317	753	1.0400	0.5200	-15491566		cell#7	217	352	822	0.0000	0.0000	1999		cell#11	34	724	682	0.0000	0.0000	82		cell#14	166	769	699	0.0000	0.0000	115		cell#16	73	181	824	0.8654	0.4327	-16700159
	cell#2	8	426	572	0.0000	0.0000	29		cell#4	74	317	753	0.0000	0.0000	-16740608		cell#7	220	352	822	0.0000	0.0000	1936		cell#11	37	744	686	2.6311	1.3155	67		cell#14	169	769	699	0.0000	0.0000	121		cell#16	74	177	817	1.0400	0.5200	-16571902
	cell#2	9	426	572	0.0000	0.0000	16		cell#4	75	317	753	0.0000	0.0000	-16738816		cell#7	223	352	844	2.8380	1.4190	1940		cell#11	40	740	706	2.6311	1.3155	63		cell#14	172	769	699	0.0000	0.0000	110		cell#16	75	177	821	0.5160	0.2580	-16769280
	cell#2	10	418	588	2.3076	1.1538	6		cell#4	76	310	761	1.3713	0.6856	-16741632		cell#7	226	352	844	0.0000	0.0000	1879		cell#11	43	740	706	0.0000	0.0000	54		cell#14	175	777	708	1.5534	0.7767	118		cell#16	76	177	828	0.9030	0.4515	-16506877
	cell#2	11	425	594	1.1893	0.5947	5		cell#4	77	310	761	0.0000	0.0000	-16539389		cell#7	229	352	862	2.3220	1.1610	579		cell#11	46	752	710	1.6317	0.8159	67		cell#14	178	777	708	0.0000	0.0000	108		cell#16	77	169	828	1.0320	0.5160	-16706815
	cell#2	12	425	594	0.0000	0.0000	8		cell#4	78	310	772	1.4190	0.7095	-16743424		cell#7	232	352	862	0.0000	0.0000	355		cell#11	49	752	710	0.0000	0.0000	33		cell#14	181	777	708	0.0000	0.0000	122		cell#16	78	165	828	0.5160	0.2580	-16773632
	cell#2	13	438	605	2.1968	1.0984	10		cell#4	79	310	772	0.0000	0.0000	-16741888		cell#7	235	352	862	0.0000	0.0000	212		cell#11	52	762	730	2.8845	1.4423	48		cell#14	184	777	708	0.0000	0.0000	108		cell#16	79	173	825	1.1022	0.5511	-16700671
	cell#2	14	440	613	1.0638	0.5319	10		cell#4	80	308	777	0.6947	0.3473	-16747520		cell#7	238	348	870	1.1538	0.5769	1266		cell#11	55	762	748	2.3220	1.1610	72		cell#14	187	777	708	0.0000	0.0000	122		cell#16	80	173	825	0.0000	0.0000	-16366074
	cell#2	15	440	613	0.0000	0.0000	12		cell#4	81	308	777	0.0000	0.0000	-16480762		cell#7	241	348	870	0.0000	0.0000	666		cell#11	58	764	756	1.0638	0.5319	76		cell#14	190	777	708	0.0000	0.0000	102		cell#16	81	174	824	0.1824	0.0912	-16631294
	cell#2	16	440	613	0.0000	0.0000	22		cell#4	82	308	777	0.0000	0.0000	-16747520		cell#7	244	354	876	1.0946	0.5473	569		cell#11	61	762	748	1.0638	0.5319	74		cell#14	193	782	715	1.1097	0.5548	112		cell#16	82	173	829	0.6578	0.3289	-16570620
	cell#2	17	437	617	0.6450	0.3225	35		cell#4	83	308	777	0.0000	0.0000	-16738047		cell#7	247	354	876	0.0000	0.0000	1350		cell#11	64	762	734	1.8060	0.9030	98		cell#14	196	782	715	0.0000	0.0000	99		cell#16	83	173	829	0.0000	0.0000	-16702464
	cell#2	18	442	628	1.5587	0.7794	8		cell#4	84	300	782	1.2170	0.6085	-16745216		cell#7	250	354	876	0.0000	0.0000	1446		cell#11	67	762	734	0.0000	0.0000	86		cell#14	199	782	715	0.0000	0.0000	86		cell#16	84	173	830	0.1290	0.0645	-16502012
	cell#2	19	449	626	0.9391	0.4696	28		cell#4	85	300	782	0.0000	0.0000	-16478461		cell#7	253	348	870	1.0946	0.5473	1283		cell#11	70	784	744	3.1174	1.5587	102		cell#14	202	782	715	0.0000	0.0000	89		cell#16	85	173	830	0.0000	0.0000	-16765184
	cell#2	20	444	626	0.6450	0.3225	23		cell#4	86	300	782	0.0000	0.0000	-16747264		cell#7	256	354	888	2.4476	1.2238	1202		cell#11	73	784	750	0.7740	0.3870	102		cell#14	205	782	715	0.0000	0.0000	92		cell#16	86	170	833	0.5473	0.2737	-16766976
	cell#2	21	437	640	2.0192	1.0096	6		cell#4	87	300	782	0.0000	0.0000	-16747008		cell#7	259	354	888	0.0000	0.0000	1502		cell#11	76	784	750	0.0000	0.0000	123		cell#14	208	782	715	0.0000	0.0000	106		cell#16	87	166	837	0.7297	0.3649	-16767231
	cell#2	22	436	640	0.1290	0.0645	14		cell#4	88	296	794	1.6317	0.8159	-16746240		cell#7	262	344	902	2.2194	1.1097	770		cell#11	79	784	750	0.0000	0.0000	108		cell#14	211	782	715	0.0000	0.0000	106		cell#16	88	176	826	1.9177	0.9589	-16699904
	cell#2	23	436	640	0.0000	0.0000	11		cell#4	89	296	794	0.0000	0.0000	-16748031		cell#7	265	344	902	0.0000	0.0000	726		cell#11	82	784	750	0.0000	0.0000	111		cell#14	214	782	715	0.0000	0.0000	111		cell#16	89	172	836	1.3894	0.6947	-16698111
	cell#2	24	432	642	0.5769	0.2885	9		cell#4	90	296	794	0.0000	0.0000	-16418557		cell#7	268	330	908	1.9649	0.9824	1070		cell#11	85	782	764	1.8243	0.9122	108		cell#14	217	782	715	0.0000	0.0000	99		cell#16	90	172	844	1.0320	0.5160	-16638716
	cell#2	25	426	652	1.5044	0.7522	10		cell#4	91	296	794	0.0000	0.0000	-16750592		cell#7	271	330	908	0.0000	0.0000	1058		cell#11	88	782	764	0.0000	0.0000	113		cell#14	220	788	717	0.8159	0.4079	100		cell#17	1	360	588	-1.0000	-1.0000	-16206327
	cell#2	26	421	661	1.3281	0.6641	36		cell#4	92	296	794	0.0000	0.0000	-16754430		cell#7	274	330	908	0.0000	0.0000	1031		cell#11	91	778	780	2.1275	1.0638	100		cell#14	223	796	731	2.0801	1.0400	73		cell#17	2	358	590	0.3649	0.1824	-16601088
	cell#2	27	421	662	0.1290	0.0645	5		cell#4	93	296	794	0.0000	0.0000	-16757504		cell#7	277	330	908	0.0000	0.0000	955		cell#11	94	778	796	2.0640	1.0320	106		cell#14	226	796	731	0.0000	0.0000	70		cell#17	3	364	597	1.1893	0.5947	-16668927
	cell#2	28	417	669	1.0400	0.5200	21		cell#4	94	288	802	1.4595	0.7297	-16743419		cell#7	280	330	908	0.0000	0.0000	978		cell#11	97	780	806	1.3155	0.6578	115		cell#14	229	796	731	0.0000	0.0000	82		cell#17	4	365	604	0.9122	0.4561	-16084476
	cell#2	29	406	676	1.6820	0.8410	9		cell#4	95	288	802	0.0000	0.0000	-16755968		cell#7	283	330	908	0.0000	0.0000	1104		cell#11	100	778	820	1.8243	0.9122	94		cell#14	232	796	731	0.0000	0.0000	75		cell#17	5	364	606	0.2885	0.1442	-16542206
	cell#2	30	401	678	0.6947	0.3473	9		cell#4	96	288	802	0.0000	0.0000	-16424438		cell#7	286	328	912	0.5769	0.2885	1123		cell#11	103	776	844	3.1067	1.5534	76		cell#14	235	788	733	1.0638	0.5319	67		cell#17	6	364	617	1.4190	0.7095	-16629502
	cell#2	31	386	681	1.9733	0.9867	28		cell#4	97	288	802	0.0000	0.0000	-16748533		cell#7	289	328	912	0.0000	0.0000	1249		cell#11	106	778	866	2.8497	1.4249	81		cell#14	238	788	733	0.0000	0.0000	81		cell#17	7	364	624	0.9030	0.4515	-16629247
	cell#2	32	382	688	1.0400	0.5200	6		cell#4	98	284	802	0.5160	0.2580	-16550648		cell#7	295	324	918	0.9302	0.4651	926		cell#11	109	778	878	1.5480	0.7740	70		cell#14	241	788	733	0.0000	0.0000	84		cell#17	8	358	628	0.9302	0.4651	-16758272
	cell#2	33	376	692	0.9302	0.4651	3		cell#4	99	284	802	0.0000	0.0000	-16555002		cell#7	298	324	918	0.0000	0.0000	883		cell#11	112	776	888	1.3155	0.6578	78		cell#14	244	781	736	0.9824	0.4912	78		cell#17	9	364	632	0.9302	0.4651	-16696575
	cell#2	34	366	698	1.5044	0.7522	6		cell#4	100	284	802	0.0000	0.0000	-16755456		cell#7	301	324	918	0.0000	0.0000	901		cell#11	115	772	904	2.1275	1.0638	91		cell#14	247	781	736	0.0000	0.0000	73		cell#17	10	366	632	0.2580	0.1290	-16432891
	cell#2	35	365	704	0.7847	0.3923	5		cell#4	101	284	802	0.0000	0.0000	-16363769		cell#7	304	324	918	0.0000	0.0000	392		cell#11	118	768	916	1.6317	0.8159	75		cell#14	250	777	739	0.6450	0.3225	81		cell#17	11	378	640	1.8605	0.9302	-16764672
	cell#2	36	381	710	2.2044	1.1022	5		cell#4	102	278	805	0.8654	0.4327	-16425724		cell#7	307	324	924	0.7740	0.3870	191		cell#11	121	766	924	1.0638	0.5319	81		cell#14	253	777	739	0.0000	0.0000	84		cell#17	12	376	642	0.3649	0.1824	-16563709
	cell#2	37	378	717	0.9824	0.4912	8		cell#4	103	278	805	0.0000	0.0000	-16759296		cell#7	310	324	924	0.0000	0.0000	571		cell#11	124	766	924	0.0000	0.0000	71		cell#14	256	758	741	2.4645	1.2323	53		cell#17	13	370	648	1.0946	0.5473	-16564730
	cell#2	38	378	717	0.0000	0.0000	3		cell#4	104	278	805	0.0000	0.0000	-16759040		cell#7	313	324	924	0.0000	0.0000	1259		cell#11	127	762	934	1.3894	0.6947	77		cell#14	259	758	741	0.0000	0.0000	75		cell#17	14	373	652	0.6450	0.3225	-16633598
	cell#2	39	378	717	0.0000	0.0000	3		cell#4	105	278	805	0.0000	0.0000	-16759296		cell#7	316	324	924	0.0000	0.0000	1329		cell#11	130	762	934	0.0000	0.0000	77		cell#14	262	745	751	2.1158	1.0579	78		cell#17	15	373	658	0.7740	0.3870	-16704766
	cell#2	40	372	721	0.9302	0.4651	14		cell#4	106	278	805	0.0000	0.0000	-16761856		cell#7	319	324	936	1.5480	0.7740	492		cell#11	133	758	938	0.7297	0.3649	83		cell#14	265	745	751	0.0000	0.0000	76		cell#17	16	376	658	0.3870	0.1935	-16766463
	cell#2	41	372	721	0.0000	0.0000	9		cell#4	107	274	808	0.6450	0.3225	-16753920		cell#7	322	316	948	1.8605	0.9302	262		cell#11	136	758	938	0.0000	0.0000	88		cell#14	268	734	756	1.5587	0.7794	87		cell#17	17	376	658	0.0000	0.0000	-16699136
	cell#2	42	368	724	0.6450	0.3225	23		cell#4	108	274	808	0.0000	0.0000	-16692480		cell#7	325	316	948	0.0000	0.0000	249		cell#11	139	754	948	1.3894	0.6947	80		cell#14	271	734	756	0.0000	0.0000	92		cell#17	18	370	661	0.8654	0.4327	-16698111
	cell#2	43	372	729	0.8260	0.4130	13		cell#4	109	274	808	0.0000	0.0000	-16758528		cell#7	328	316	948	0.0000	0.0000	361		cell#11	142	754	948	0.0000	0.0000	82		cell#14	274	734	756	0.0000	0.0000	85		cell#17	19	369	670	1.1681	0.5841	-16772608
	cell#2	44	372	736	0.9030	0.4515	4		cell#5	1	456	506	-1.0000	-1.0000	-16759040		cell#7	331	308	958	1.6520	0.8260	326		cell#11	145	742	954	1.7307	0.8654	65		cell#14	277	730	760	0.7297	0.3649	86		cell#17	20	374	673	0.7522	0.3761	-16509179
	cell#2	45	377	742	1.0075	0.5038	5		cell#5	2	448	506	1.0320	0.5160	-16758016		cell#7	334	308	958	0.0000	0.0000	452		cell#11	148	726	960	2.2044	1.1022	29		cell#14	280	730	760	0.0000	0.0000	87		cell#17	21	364	674	1.2964	0.6482	-16707072
	cell#2	46	377	742	0.0000	0.0000	19		cell#5	3	448	506	0.0000	0.0000	-16759040		cell#7	337	294	970	2.3786	1.1893	1145		cell#11	151	716	966	1.5044	0.7522	16		cell#14	283	721	761	1.1681	0.5841	87		cell#17	22	362	678	0.5769	0.2885	-16702463
	cell#2	47	381	748	0.9302	0.4651	11		cell#5	4	448	506	0.0000	0.0000	-16754432		cell#7	340	294	970	0.0000	0.0000	1238		cell#11	154	700	970	2.1275	1.0638	50		cell#14	286	721	761	0.0000	0.0000	83		cell#17	23	360	689	1.4423	0.7211	-16702462
	cell#2	48	381	748	0.0000	0.0000	7		cell#5	5	448	506	0.0000	0.0000	-16752640		cell#7	343	294	974	0.5160	0.2580	689		cell#11	157	690	974	1.3894	0.6947	78		cell#14	289	714	768	1.2770	0.6385	86		cell#17	24	358	696	0.9391	0.4696	-16772608
	cell#2	49	386	760	1.6770	0.8385	77		cell#5	6	448	506	0.0000	0.0000	-16543993		cell#7	346	294	974	0.0000	0.0000	596		cell#11	160	682	982	1.4595	0.7297	51		cell#14	292	714	768	0.0000	0.0000	91		cell#17	25	358	698	0.2580	0.1290	-16773120
	cell#2	50	386	760	0.0000	0.0000	57		cell#5	7	448	506	0.0000	0.0000	-16744960		cell#7	349	294	974	0.0000	0.0000	281		cell#11	163	682	982	0.0000	0.0000	54		cell#14	295	714	785	2.1930	1.0965	73		cell#17	26	353	710	1.6770	0.8385	-16697343
	cell#2	51	380	764	0.9302	0.4651	72		cell#5	8	448	506	0.0000	0.0000	-16745727		cell#8	1	906	536	-1.0000	-1.0000	1888		cell#11	166	674	992	1.6520	0.8260	49		cell#14	298	714	785	0.0000	0.0000	78		cell#17	27	354	705	0.6578	0.3289	-16041972
	cell#2	52	380	764	0.0000	0.0000	85		cell#5	9	440	508	1.0638	0.5319	-16745469		cell#8	4	906	536	0.0000	0.0000	2137		cell#11	169	674	992	0.0000	0.0000	56		cell#14	301	714	795	1.2900	0.6450	55		cell#17	28	350	712	1.0400	0.5200	-16634110
	cell#2	53	372	768	1.1538	0.5769	76		cell#5	10	440	508	0.0000	0.0000	-16731648		cell#8	7	924	548	2.7907	1.3953	1773		cell#11	172	674	986	0.7740	0.3870	40		cell#14	304	714	795	0.0000	0.0000	65		cell#17	29	354	714	0.5769	0.2885	-16238584
	cell#2	54	372	768	0.0000	0.0000	50		cell#5	11	440	508	0.0000	0.0000	-16740864		cell#8	10	924	548	0.0000	0.0000	2019		cell#11	175	684	976	1.8243	0.9122	44		cell#14	307	709	812	2.2859	1.1429	17		cell#17	30	364	714	1.2900	0.6450	-16625151
	cell#2	55	368	776	1.1538	0.5769	45		cell#5	12	440	508	0.0000	0.0000	-16750592		cell#8	13	926	570	2.8497	1.4249	1047		cell#11	178	674	990	2.2194	1.1097	57		cell#14	310	709	812	0.0000	0.0000	23		cell#17	31	357	714	0.9030	0.4515	-16362233
	cell#2	56	368	788	1.5480	0.7740	11		cell#5	13	440	508	0.0000	0.0000	-16749054		cell#8	16	926	580	1.2900	0.6450	1047		cell#11	181	674	990	0.0000	0.0000	83		cell#14	313	700	812	1.1610	0.5805	56		cell#17	32	348	718	1.2705	0.6353	-16624893
	cell#2	57	364	784	0.7297	0.3649	3		cell#5	14	440	508	0.0000	0.0000	-16748544		cell#8	19	930	596	2.1275	1.0638	953		cell#11	184	662	1000	2.0150	1.0075	102		cell#14	316	700	827	1.9350	0.9675	31		cell#17	33	348	718	0.0000	0.0000	-16702208
	cell#2	58	364	784	0.0000	0.0000	14		cell#5	15	440	508	0.0000	0.0000	-16684288		cell#8	22	940	616	2.8845	1.4423	773		cell#11	187	662	1000	0.0000	0.0000	119		cell#14	319	700	827	0.0000	0.0000	24		cell#17	34	348	721	0.3870	0.1935	-16773888
	cell#2	59	352	789	1.6770	0.8385	28		cell#5	16	440	508	0.0000	0.0000	-16750848		cell#8	25	940	616	0.0000	0.0000	956		cell#11	190	656	1010	1.5044	0.7522	112		cell#14	322	700	827	0.0000	0.0000	47		cell#17	35	369	712	2.9473	1.4737	-16368378
	cell#2	60	352	789	0.0000	0.0000	24		cell#5	17	446	521	1.8470	0.9235	-16746240		cell#8	28	940	616	0.0000	0.0000	86		cell#11	193	656	1010	0.0000	0.0000	121		cell#14	325	693	825	0.9391	0.4696	26		cell#17	36	368	716	0.5319	0.2659	-16502526
	cell#2	61	350	796	0.9391	0.4696	47		cell#5	18	446	521	0.0000	0.0000	-16744447		cell#8	31	940	586	3.8700	1.9350	1061		cell#12	1	378	668	-1.0000	-1.0000	109		cell#14	328	693	825	0.0000	0.0000	29		cell#17	37	365	728	1.5956	0.7978	-16774144
	cell#2	62	350	796	0.0000	0.0000	56		cell#5	19	458	542	3.1201	1.5600	-16663547		cell#8	34	940	586	0.0000	0.0000	692		cell#12	4	378	668	0.0000	0.0000	118		cell#14	331	693	825	0.0000	0.0000	29		cell#17	38	372	720	1.3713	0.6856	-16697343
	cell#2	63	350	804	1.0320	0.5160	72		cell#5	20	458	542	0.0000	0.0000	-16741376		cell#8	37	940	586	0.0000	0.0000	107		cell#12	7	380	698	3.8786	1.9393	120		cell#14	334	693	825	0.0000	0.0000	36		cell#17	39	372	721	0.1290	0.0645	-16692735
	cell#2	64	350	804	0.0000	0.0000	75		cell#5	21	478	541	2.5832	1.2916	-16337905		cell#8	40	940	586	0.0000	0.0000	1194		cell#12	10	380	698	0.0000	0.0000	132		cell#14	337	693	825	0.0000	0.0000	47		cell#17	40	374	721	0.2580	0.1290	-16622335
	cell#2	65	344	818	1.9649	0.9824	24		cell#5	22	478	541	0.0000	0.0000	-16739069		cell#8	43	940	586	0.0000	0.0000	1353		cell#12	13	380	712	1.8060	0.9030	132		cell#14	340	693	825	0.0000	0.0000	47		cell#17	41	374	721	0.0000	0.0000	-16555518
	cell#2	66	344	818	0.0000	0.0000	3		cell#5	23	486	557	2.3076	1.1538	-16393728		cell#8	46	944	602	2.1275	1.0638	1264		cell#12	16	380	712	0.0000	0.0000	142		cell#14	343	688	832	1.1097	0.5548	45		cell#17	42	374	733	1.5480	0.7740	-16773632
	cell#3	1	449	517	-1.0000	-1.0000	16		cell#5	24	486	557	0.0000	0.0000	-16731136		cell#8	49	944	602	0.0000	0.0000	1490		cell#12	19	378	724	1.5694	0.7847	128		cell#14	346	688	832	0.0000	0.0000	56		cell#17	43	374	733	0.0000	0.0000	-16773888
	cell#3	2	453	526	1.2705	0.6353	8		cell#5	25	488	565	1.0638	0.5319	-16530944		cell#8	52	942	632	3.8786	1.9393	884		cell#12	22	378	724	0.0000	0.0000	134		cell#14	349	688	832	0.0000	0.0000	37		cell#17	44	374	733	0.0000	0.0000	-16774144
	cell#3	3	457	544	2.3786	1.1893	15		cell#5	26	488	565	0.0000	0.0000	-16743168		cell#8	55	942	632	0.0000	0.0000	1171		cell#12	25	378	740	2.0640	1.0320	139		cell#14	352	677	847	2.3995	1.1998	21		cell#17	45	357	729	2.2529	1.1264	-16704766
	cell#3	4	464	544	0.9030	0.4515	13		cell#5	27	488	577	1.5480	0.7740	-16743935		cell#8	58	938	638	0.9302	0.4651	1376		cell#12	28	380	752	1.5694	0.7847	129		cell#14	355	677	847	0.0000	0.0000	10		cell#17	46	357	729	0.0000	0.0000	-16769535
	cell#3	5	464	550	0.7740	0.3870	11		cell#5	28	488	577	0.0000	0.0000	-16743680		cell#8	61	938	638	0.0000	0.0000	1109		cell#12	31	380	752	0.0000	0.0000	118		cell#14	358	670	868	2.8555	1.4278	21		cell#17	47	369	736	1.7921	0.8961	-16707326
	cell#3	6	461	558	1.1022	0.5511	11		cell#5	29	497	589	1.9350	0.9675	-16728320		cell#8	64	938	638	0.0000	0.0000	1100		cell#12	34	386	776	3.1913	1.5956	124		cell#14	361	670	868	0.0000	0.0000	39		cell#17	48	369	736	0.0000	0.0000	-16773376
	cell#3	7	462	561	0.4079	0.2040	13		cell#5	30	497	589	0.0000	0.0000	-16742144		cell#8	67	934	662	3.1387	1.5694	1269		cell#12	37	386	796	2.5800	1.2900	125		cell#14	364	670	868	0.0000	0.0000	37		cell#17	49	353	744	2.3076	1.1538	-16773632
	cell#3	8	462	561	0.0000	0.0000	14		cell#5	31	496	600	1.4249	0.7124	-16734205		cell#8	70	934	662	0.0000	0.0000	1252		cell#12	40	390	804	1.1538	0.5769	135		cell#14	367	670	884	2.0640	1.0320	55		cell#17	50	349	752	1.1538	0.5769	-16773888
	cell#3	9	462	569	1.0320	0.5160	27		cell#5	32	496	600	0.0000	0.0000	-16738560		cell#8	73	926	684	3.0198	1.5099	1418		cell#12	43	390	804	0.0000	0.0000	137		cell#14	370	670	884	0.0000	0.0000	64		cell#17	51	342	765	1.9047	0.9523	-16773632
	cell#3	10	462	574	0.6450	0.3225	15		cell#5	33	496	605	0.6450	0.3225	-16730880		cell#8	76	926	684	0.0000	0.0000	1435		cell#12	46	396	830	3.4421	1.7211	130		cell#14	373	668	899	1.9521	0.9761	67		cell#17	52	342	776	1.4190	0.7095	-16702463
	cell#3	11	462	574	0.0000	0.0000	19		cell#5	34	496	605	0.0000	0.0000	-16738816		cell#8	79	924	692	1.0638	0.5319	1752		cell#12	49	396	830	0.0000	0.0000	122		cell#14	376	668	899	0.0000	0.0000	64		cell#17	53	340	786	1.3155	0.6578	-16688636
	cell#3	12	465	577	0.5473	0.2737	16		cell#5	35	496	622	2.1930	1.0965	-16731648		cell#8	82	924	692	0.0000	0.0000	1148		cell#12	52	400	856	3.3935	1.6967	105		cell#14	379	668	899	0.0000	0.0000	63		cell#17	54	340	786	0.0000	0.0000	-16697599
	cell#3	13	477	585	1.8605	0.9302	7		cell#5	36	496	622	0.0000	0.0000	-16729086		cell#8	85	918	716	3.1913	1.5956	1665		cell#12	55	400	856	0.0000	0.0000	94		cell#14	382	664	913	1.8783	0.9391	54		cell#17	55	336	786	0.5160	0.2580	-16694528
	cell#3	14	478	592	0.9122	0.4561	20		cell#5	37	493	636	1.8470	0.9235	-16738560		cell#8	88	918	716	0.0000	0.0000	1255		cell#12	58	402	858	0.3649	0.1824	102		cell#14	385	664	913	0.0000	0.0000	51		cell#17	56	336	786	0.0000	0.0000	-16692224
	cell#3	15	478	592	0.0000	0.0000	17		cell#5	38	493	636	0.0000	0.0000	-16743680		cell#8	91	918	732	2.0640	1.0320	1253		cell#12	61	402	858	0.0000	0.0000	106		cell#14	388	664	931	2.3220	1.1610	52		cell#17	57	332	788	0.5769	0.2885	-16627967
	cell#3	16	478	594	0.2580	0.1290	40		cell#5	39	493	646	1.2900	0.6450	-16680444		cell#8	94	916	742	1.3155	0.6578	1288		cell#12	64	402	876	2.3220	1.1610	98		cell#14	391	664	931	0.0000	0.0000	46		cell#17	58	329	790	0.4651	0.2326	-16691712
	cell#3	17	478	601	0.9030	0.4515	18		cell#5	40	493	646	0.0000	0.0000	-16217842		cell#8	97	912	754	1.6317	0.8159	1208		cell#12	67	404	868	1.0638	0.5319	105		cell#14	394	664	931	0.0000	0.0000	62		cell#17	59	324	798	1.2170	0.6085	-16698367
	cell#3	18	476	606	0.6947	0.3473	24		cell#5	41	496	660	1.8470	0.9235	-16411904		cell#8	100	908	760	0.9302	0.4651	1462		cell#12	70	404	868	0.0000	0.0000	102		cell#14	397	664	931	0.0000	0.0000	50		cell#17	60	324	798	0.0000	0.0000	-16701439
	cell#3	19	476	609	0.3870	0.1935	67		cell#5	42	496	660	0.0000	0.0000	-16743680		cell#8	103	906	772	1.5694	0.7847	1296		cell#12	73	404	880	1.5480	0.7740	103		cell#14	400	664	931	0.0000	0.0000	32		cell#17	61	314	798	1.2900	0.6450	-16773120
	cell#3	20	478	616	0.9391	0.4696	25		cell#5	43	500	676	2.1275	1.0638	-16739584		cell#8	106	906	778	0.7740	0.3870	1431		cell#12	76	404	880	0.0000	0.0000	96		cell#14	403	646	935	2.3786	1.1893	5		cell#17	62	314	798	0.0000	0.0000	-16704767
	cell#3	21	478	621	0.6450	0.3225	35		cell#5	44	500	676	0.0000	0.0000	-16746239		cell#8	109	904	786	1.0638	0.5319	1362		cell#12	79	420	892	2.5800	1.2900	91		cell#14	406	646	935	0.0000	0.0000	6		cell#17	63	318	800	0.5769	0.2885	-16575997
	cell#3	22	480	630	1.1893	0.5947	15		cell#5	45	498	690	1.8243	0.9122	-16739584		cell#8	112	906	806	2.5929	1.2964	1064		cell#12	82	426	910	2.4476	1.2238	78		cell#15	121	470	660	-1.0000	-1.0000	115		cell#17	64	322	806	0.9302	0.4651	-16771840
	cell#3	23	478	640	1.3155	0.6578	21		cell#5	46	498	690	0.0000	0.0000	-16541694		cell#8	115	906	806	0.0000	0.0000	1113		cell#12	85	422	924	1.8783	0.9391	106		cell#15	124	470	660	0.0000	0.0000	135		cell#17	65	322	806	0.0000	0.0000	-16771328
	cell#3	24	482	649	1.2705	0.6353	16		cell#5	47	500	701	1.4423	0.7211	-16744192		cell#8	118	906	806	0.0000	0.0000	1324		cell#12	88	422	936	1.5480	0.7740	86		cell#15	127	470	660	0.0000	0.0000	121		cell#18	1	610	605	-1.0000	-1.0000	-16694016
	cell#3	25	488	658	1.3953	0.6977	37		cell#5	48	500	701	0.0000	0.0000	-16747520		cell#8	121	906	806	0.0000	0.0000	1093		cell#12	91	434	946	2.0150	1.0075	81		cell#15	130	473	664	0.6450	0.3225	126		cell#18	2	608	620	1.9521	0.9761	-16698622
	cell#3	26	489	669	1.4249	0.7124	13		cell#5	49	496	713	1.6317	0.8159	-16605184		cell#8	124	906	806	0.0000	0.0000	1274		cell#12	94	440	958	1.7307	0.8654	108		cell#15	133	473	664	0.0000	0.0000	106		cell#18	3	608	629	1.1610	0.5805	-16630783
	cell#3	27	490	669	0.1290	0.0645	29		cell#5	50	496	713	0.0000	0.0000	-16614656		cell#8	127	920	814	2.0801	1.0400	575		cell#12	97	444	966	1.1538	0.5769	108		cell#15	136	473	668	0.5160	0.2580	113		cell#18	4	608	640	1.4190	0.7095	-16497403
	cell#3	28	488	678	1.1893	0.5947	27		cell#5	51	496	713	0.0000	0.0000	-16743168		cell#8	130	920	814	0.0000	0.0000	806		cell#12	100	448	976	1.3894	0.6947	128		cell#15	139	476	679	1.4708	0.7354	95		cell#18	5	602	656	2.2044	1.1022	-16495871
	cell#3	29	485	688	1.3468	0.6734	48		cell#5	52	496	713	0.0000	0.0000	-16212731		cell#8	133	934	836	3.3639	1.6820	440		cell#12	103	448	982	0.7740	0.3870	133		cell#15	142	488	685	1.7307	0.8654	109		cell#18	6	602	656	0.0000	0.0000	-16690431
	cell#3	30	485	688	0.0000	0.0000	46		cell#5	53	496	713	0.0000	0.0000	-16553725		cell#8	136	934	836	0.0000	0.0000	430		cell#12	106	450	992	1.3155	0.6578	123		cell#15	145	488	685	0.0000	0.0000	88		cell#18	7	601	664	1.0400	0.5200	-16756992
	cell#3	31	484	698	1.2964	0.6482	72		cell#5	54	496	713	0.0000	0.0000	-16747008		cell#8	139	940	850	1.9649	0.9824	1159		cell#12	109	450	992	0.0000	0.0000	132		cell#15	148	488	685	0.0000	0.0000	80		cell#18	8	600	670	0.7847	0.3923	-16759808
	cell#3	32	481	706	1.1022	0.5511	85		cell#5	55	485	736	3.2889	1.6444	-16731392		cell#8	142	942	858	1.0638	0.5319	1355		cell#12	112	454	1000	1.1538	0.5769	106		cell#15	151	488	692	0.9030	0.4515	93		cell#18	9	596	672	0.5769	0.2885	-16757760
	cell#3	33	477	716	1.3894	0.6947	56		cell#5	56	485	736	0.0000	0.0000	-16151808		cell#8	145	942	858	0.0000	0.0000	1322		cell#12	115	454	1000	0.0000	0.0000	124		cell#15	154	488	692	0.0000	0.0000	104		cell#18	10	584	681	1.9350	0.9675	-16698624
	cell#3	34	470	720	1.0400	0.5200	85		cell#5	57	485	736	0.0000	0.0000	-16737024		cell#8	148	944	868	1.3155	0.6578	1302		cell#12	118	464	1008	1.6520	0.8260	88		cell#15	157	488	703	1.4190	0.7095	92		cell#18	11	584	681	0.0000	0.0000	-16697856
	cell#3	35	466	722	0.5769	0.2885	69		cell#5	58	485	736	0.0000	0.0000	-16346098		cell#8	151	944	868	0.0000	0.0000	945		cell#12	121	464	1008	0.0000	0.0000	54		cell#15	160	485	723	2.6089	1.3044	77		cell#18	12	584	681	0.0000	0.0000	-16696576
	cell#3	36	461	726	0.8260	0.4130	55		cell#5	59	469	745	2.3681	1.1841	-16739328		cell#8	154	934	870	1.3155	0.6578	999		cell#12	124	464	1008	0.0000	0.0000	57		cell#15	163	485	736	1.6770	0.8385	77		cell#18	13	580	693	1.6317	0.8159	-16635646
	cell#3	37	454	730	1.0400	0.5200	41		cell#5	60	469	745	0.0000	0.0000	-16609534		cell#8	157	934	870	0.0000	0.0000	1168		cell#12	127	464	1008	0.0000	0.0000	30		cell#15	166	482	744	1.1022	0.5511	83		cell#18	14	580	693	0.0000	0.0000	-16568315
	cell#3	38	457	737	0.9824	0.4912	35		cell#5	61	469	745	0.0000	0.0000	-16611328		cell#8	160	934	870	0.0000	0.0000	1140		cell#12	130	464	1008	0.0000	0.0000	34		cell#15	169	482	752	1.0320	0.5160	80		cell#18	15	577	701	1.1022	0.5511	-16773120
	cell#3	39	457	737	0.0000	0.0000	60		cell#5	62	469	745	0.0000	0.0000	-16745472		cell#8	163	934	882	1.5480	0.7740	1114										cell#15	172	482	752	0.0000	0.0000	50		cell#18	16	577	701	0.0000	0.0000	-16707327
	cell#3	40	457	737	0.0000	0.0000	51		cell#5	63	457	757	2.1892	1.0946	-16729600		cell#8	166	934	882	0.0000	0.0000	865										cell#15	175	482	757	0.6450	0.3225	71		cell#18	17	570	721	2.7335	1.3667	-16771840
	cell#3	41	462	742	0.9122	0.4561	45		cell#5	64	457	757	0.0000	0.0000	-16660735		cell#8	169	914	900	3.4710	1.7355	670										cell#15	178	482	757	0.0000	0.0000	79		cell#18	18	570	721	0.0000	0.0000	-16769792
	cell#3	42	468	748	1.0946	0.5473	44		cell#5	65	457	757	0.0000	0.0000	-16275703		cell#8	172	914	900	0.0000	0.0000	888										cell#15	181	482	757	0.0000	0.0000	108		cell#18	19	568	726	0.6947	0.3473	-16702719
	cell#3	43	468	752	0.5160	0.2580	27		cell#5	66	457	757	0.0000	0.0000	-15556846		cell#8	175	914	900	0.0000	0.0000	589										cell#15	184	474	761	1.1538	0.5769	106		cell#18	20	552	730	2.1275	1.0638	-16769536
	cell#3	44	470	758	0.8159	0.4079	9		cell#5	67	450	768	1.6820	0.8410	-16153082		cell#8	178	904	906	1.5044	0.7522	437										cell#15	187	474	761	0.0000	0.0000	87		cell#18	21	548	741	1.5099	0.7550	-16639231
	cell#3	45	480	762	1.3894	0.6947	22		cell#5	68	450	768	0.0000	0.0000	-16748288		cell#8	181	904	906	0.0000	0.0000	859										cell#15	190	458	765	2.1275	1.0638	89		cell#18	22	548	741	0.0000	0.0000	-16772608
	cell#3	46	480	762	0.0000	0.0000	35		cell#5	69	450	768	0.0000	0.0000	-16747776		cell#8	184	892	912	1.7307	0.8654	347										cell#15	193	458	765	0.0000	0.0000	113		cell#18	23	546	745	0.5769	0.2885	-16641791
	cell#3	47	486	770	1.2900	0.6450	85		cell#5	70	450	768	0.0000	0.0000	-16287480		cell#8	187	886	906	1.0946	0.5473	570										cell#15	196	460	785	2.5929	1.2964	98		cell#18	24	542	756	1.5099	0.7550	-16701695
	cell#3	48	492	772	0.8159	0.4079	80		cell#5	71	450	768	0.0000	0.0000	-16221181		cell#8	190	886	906	0.0000	0.0000	722										cell#15	199	460	800	1.9350	0.9675	96		cell#18	25	542	756	0.0000	0.0000	-16774400
	cell#3	49	492	764	1.0320	0.5160	62		cell#5	72	450	768	0.0000	0.0000	-16750848		cell#8	193	872	908	1.8243	0.9122	191										cell#15	202	460	808	1.0320	0.5160	106		cell#18	26	532	768	2.0150	1.0075	-16755711
	cell#3	50	492	764	0.0000	0.0000	43		cell#5	73	450	768	0.0000	0.0000	-16746496		cell#8	196	872	908	0.0000	0.0000	133										cell#15	205	460	817	1.1610	0.5805	95		cell#18	27	532	768	0.0000	0.0000	-16566526
	cell#3	51	508	772	2.3076	1.1538	5		cell#5	74	450	768	0.0000	0.0000	-16615418		cell#8	199	872	908	0.0000	0.0000	241										cell#15	208	461	828	1.4249	0.7124	91		cell#18	28	529	772	0.6450	0.3225	-16621566
	cell#3	52	508	772	0.0000	0.0000	84		cell#5	75	437	773	1.7968	0.8984	-16570624		cell#8	202	872	908	0.0000	0.0000	204										cell#15	211	461	828	0.0000	0.0000	95		cell#18	29	529	772	0.0000	0.0000	-16694015
	cell#3	53	501	789	2.3716	1.1858	25		cell#5	76	437	773	0.0000	0.0000	-16633853		cell#8	205	872	890	2.3220	1.1610	1495										cell#15	214	461	828	0.0000	0.0000	106		cell#18	30	522	781	1.4708	0.7354	-15442667
	cell#3	54	501	789	0.0000	0.0000	54		cell#5	77	437	773	0.0000	0.0000	-16570363		cell#8	208	870	904	1.8243	0.9122	798										cell#15	217	468	828	0.9030	0.4515	77		cell#18	31	522	781	0.0000	0.0000	-16098295
	cell#3	55	501	794	0.6450	0.3225	48		cell#5	78	437	773	0.0000	0.0000	-16768767		cell#8	211	868	926	2.8497	1.4249	1091										cell#15	220	468	828	0.0000	0.0000	86		cell#18	32	541	784	2.4814	1.2407	-16556541
	cell#3	56	500	802	1.0400	0.5200	67		cell#5	79	437	773	0.0000	0.0000	-16705024		cell#8	214	868	926	0.0000	0.0000	957										cell#15	223	477	840	1.9350	0.9675	67		cell#18	33	533	784	1.0320	0.5160	-16491515
	cell#3	57	500	802	0.0000	0.0000	74		cell#6	1	169	541	-1.0000	-1.0000	-16766464		cell#8	217	856	928	1.5694	0.7847	429										cell#15	226	477	840	0.0000	0.0000	69		cell#18	34	533	786	0.2580	0.1290	-16684287
	cell#3	58	500	805	0.3870	0.1935	12		cell#6	2	169	541	0.0000	0.0000	-16767744		cell#8	220	856	928	0.0000	0.0000	356										cell#15	229	489	848	1.8605	0.9302	14		cell#18	35	536	790	0.6450	0.3225	-16700415
	cell#3	59	512	813	1.8605	0.9302	6		cell#6	3	169	541	0.0000	0.0000	-16764160		cell#9	16	814	554	-1.0000	-1.0000	2057										cell#15	232	489	848	0.0000	0.0000	8
									cell#6	4	169	541	0.0000	0.0000	-16760832		cell#9	19	810	564	1.3894	0.6947	2352										cell#15	235	489	856	1.0320	0.5160	12
									cell#6	5	169	541	0.0000	0.0000	-16765696		cell#9	22	810	564	0.0000	0.0000	2062										cell#15	238	489	856	0.0000	0.0000	8
									cell#6	6	169	541	0.0000	0.0000	-15380458		cell#9	25	806	588	3.1387	1.5694	1481										cell#15	241	485	875	2.5047	1.2524	71
									cell#6	7	176	541	0.9030	0.4515	-16768512		cell#9	28	806	588	0.0000	0.0000	1793										cell#15	244	485	875	0.0000	0.0000	51
									cell#6	8	176	541	0.0000	0.0000	-16766976		cell#9	31	806	608	2.5800	1.2900	1127										cell#15	247	486	868	0.9122	0.4561	30
									cell#6	9	176	541	0.0000	0.0000	-16757248		cell#9	34	806	608	0.0000	0.0000	1007										cell#15	250	486	868	0.0000	0.0000	10
									cell#6	10	180	550	1.2705	0.6353	-16762624		cell#9	37	794	620	2.1892	1.0946	1020										cell#15	253	486	868	0.0000	0.0000	12
									cell#6	11	180	550	0.0000	0.0000	-16747262		cell#9	40	794	620	0.0000	0.0000	281
									cell#6	12	180	550	0.0000	0.0000	-16755712		cell#9	43	796	610	1.3155	0.6578	152
									cell#6	13	180	550	0.0000	0.0000	-15967728		cell#9	46	796	610	0.0000	0.0000	194
									cell#6	14	180	550	0.0000	0.0000	-16030713		cell#9	49	796	610	0.0000	0.0000	163
									cell#6	15	180	550	0.0000	0.0000	-16759040		cell#9	52	796	610	0.0000	0.0000	195
									cell#6	16	180	550	0.0000	0.0000	-16756736		cell#9	55	794	612	0.3649	0.1824	223
									cell#6	17	180	550	0.0000	0.0000	-16756992		cell#9	58	794	612	0.0000	0.0000	155
									cell#6	18	180	550	0.0000	0.0000	-16724736		cell#9	61	822	616	3.6487	1.8243	213
									cell#6	19	208	582	5.4852	2.7426	-16760064		cell#9	64	822	616	0.0000	0.0000	128
									cell#6	20	208	582	0.0000	0.0000	-16756224		cell#9	67	822	616	0.0000	0.0000	170
									cell#6	21	208	582	0.0000	0.0000	-16754688		cell#9	70	822	616	0.0000	0.0000	129
									cell#6	22	208	582	0.0000	0.0000	-16754688		cell#9	73	822	616	0.0000	0.0000	100
									cell#6	23	208	582	0.0000	0.0000	-16486395		cell#9	76	828	628	1.7307	0.8654	109
									cell#6	24	208	582	0.0000	0.0000	-16753152		cell#9	79	828	628	0.0000	0.0000	133
									cell#6	25	205	606	3.1201	1.5600	-16191990		cell#9	82	828	628	0.0000	0.0000	88
									cell#6	26	205	606	0.0000	0.0000	-16732672		cell#9	85	832	656	3.6487	1.8243	547
									cell#6	27	205	606	0.0000	0.0000	-16720640		cell#9	88	832	656	0.0000	0.0000	1445
									cell#6	28	205	606	0.0000	0.0000	-15871219		cell#9	91	832	656	0.0000	0.0000	1565
									cell#6	29	205	606	0.0000	0.0000	-16721152		cell#9	94	832	656	0.0000	0.0000	1536
									cell#6	30	205	606	0.0000	0.0000	-16460027		cell#9	97	832	656	0.0000	0.0000	1571
									cell#6	31	198	620	2.0192	1.0096	-16739840		cell#9	100	812	674	3.4710	1.7355	1341
									cell#6	32	198	620	0.0000	0.0000	-16713472		cell#9	103	812	674	0.0000	0.0000	1497
									cell#6	33	198	620	0.0000	0.0000	-16714496		cell#9	106	812	674	0.0000	0.0000	1403
									cell#6	34	198	620	0.0000	0.0000	-16731136		cell#9	109	804	674	1.0320	0.5160	1761
									cell#6	35	188	637	2.5443	1.2721	-16735488		cell#9	112	796	676	1.0638	0.5319	1524
									cell#6	36	188	637	0.0000	0.0000	-16740608		cell#9	115	784	686	2.0150	1.0075	1033
									cell#6	37	188	637	0.0000	0.0000	-16481792		cell#9	118	768	690	2.1275	1.0638	1409
									cell#6	38	188	637	0.0000	0.0000	-16738816		cell#9	121	758	702	2.0150	1.0075	1691
									cell#6	39	185	656	2.4814	1.2407	-16731130		cell#9	124	752	708	1.0946	0.5473	2172
									cell#6	40	185	656	0.0000	0.0000	-16408575		cell#9	127	744	714	1.2900	0.6450	2132
									cell#6	41	185	656	0.0000	0.0000	-16736256		cell#9	130	730	720	1.9649	0.9824	1503
									cell#6	42	185	656	0.0000	0.0000	-16667129		cell#9	133	716	732	2.3786	1.1893	1945
									cell#6	43	182	670	1.8470	0.9235	-16717564		cell#9	136	716	732	0.0000	0.0000	1881
									cell#6	44	182	670	0.0000	0.0000	-15936759		cell#9	139	706	732	1.2900	0.6450	1883
									cell#6	45	182	670	0.0000	0.0000	-16739840		cell#9	142	706	732	0.0000	0.0000	1293
									cell#6	46	182	670	0.0000	0.0000	-16742143		cell#9	145	700	732	0.7740	0.3870	1288
									cell#6	47	180	678	1.0638	0.5319	-16730109		cell#9	148	700	732	0.0000	0.0000	1133
									cell#6	48	180	678	0.0000	0.0000	-16736768		cell#9	151	688	738	1.7307	0.8654	1050
									cell#6	49	177	700	2.8643	1.4321	-16478965		cell#9	154	678	740	1.3155	0.6578	1390
									cell#6	50	177	700	0.0000	0.0000	-16738560		cell#9	157	654	752	3.4614	1.7307	1012
									cell#6	51	177	700	0.0000	0.0000	-15027939		cell#9	160	654	752	0.0000	0.0000	629
									cell#6	52	170	710	1.5746	0.7873	-16481014		cell#9	163	632	758	2.9417	1.4708	1427
									cell#6	53	170	710	0.0000	0.0000	-16476414		cell#9	166	632	758	0.0000	0.0000	1516
									cell#6	54	170	710	0.0000	0.0000	-16723968		cell#9	169	626	768	1.5044	0.7522	1482
									cell#6	55	170	710	0.0000	0.0000	-16516857		cell#9	172	626	768	0.0000	0.0000	1775
									cell#6	56	169	736	3.3565	1.6782	-16134912		cell#9	175	616	778	1.8243	0.9122	1520
									cell#6	57	169	736	0.0000	0.0000	-16740864		cell#9	178	616	778	0.0000	0.0000	527
									cell#6	58	169	736	0.0000	0.0000	-16007936		cell#9	181	600	792	2.7426	1.3713	546
									cell#6	59	169	736	0.0000	0.0000	-16734464		cell#9	184	600	792	0.0000	0.0000	736
									cell#6	60	160	757	2.9473	1.4737	-16550143		cell#9	187	586	798	1.9649	0.9824	1584
									cell#6	61	160	757	0.0000	0.0000	-16748800		cell#9	190	586	798	0.0000	0.0000	1547
									cell#6	62	160	757	0.0000	0.0000	-16747008		cell#9	193	578	800	1.0638	0.5319	1487
									cell#6	63	160	757	0.0000	0.0000	-16745216		cell#9	196	578	800	0.0000	0.0000	1565
									cell#6	64	157	766	1.2238	0.6119	-16545536		cell#9	199	566	806	1.7307	0.8654	1496
									cell#6	65	157	766	0.0000	0.0000	-16219645		cell#9	202	566	806	0.0000	0.0000	1114
									cell#6	66	157	766	0.0000	0.0000	-16482297		cell#9	205	556	802	1.3894	0.6947	1108
									cell#6	67	157	766	0.0000	0.0000	-16745984		cell#9	208	556	802	0.0000	0.0000	1277
									cell#6	68	145	776	2.0150	1.0075	-16079610		cell#9	211	556	802	0.0000	0.0000	1234
									cell#6	69	145	776	0.0000	0.0000	-16745984		cell#9	214	556	802	0.0000	0.0000	1275
									cell#6	70	145	776	0.0000	0.0000	-16747004		cell#9	217	556	802	0.0000	0.0000	1485
									cell#6	71	145	776	0.0000	0.0000	-15892720		cell#9	220	548	796	1.2900	0.6450	1789
									cell#6	72	122	793	3.6895	1.8447	-16346112		cell#9	223	548	796	0.0000	0.0000	1479
									cell#6	73	122	793	0.0000	0.0000	-16746752		cell#9	226	532	792	2.1275	1.0638	953
									cell#6	74	122	793	0.0000	0.0000	-16488959		cell#9	229	532	792	0.0000	0.0000	710
									cell#6	75	122	793	0.0000	0.0000	-16354039		cell#9	232	532	792	0.0000	0.0000	1270
									cell#6	76	122	812	2.4510	1.2255	-16747520		cell#9	235	530	804	1.5694	0.7847	631
									cell#6	77	122	812	0.0000	0.0000	-16750592		cell#9	238	530	804	0.0000	0.0000	601
									cell#6	78	122	812	0.0000	0.0000	-16751359		cell#9	241	530	804	0.0000	0.0000	506
									cell#6	79	122	812	0.0000	0.0000	-16751359		cell#9	244	530	804	0.0000	0.0000	235
									cell#6	80	129	829	2.3716	1.1858	-16487932		cell#9	247	530	804	0.0000	0.0000	495
									cell#6	81	129	829	0.0000	0.0000	-16226807		cell#9	250	530	804	0.0000	0.0000	163
									cell#6	82	129	829	0.0000	0.0000	-16622078		cell#9	253	528	822	2.3363	1.1681	955
									cell#6	83	129	829	0.0000	0.0000	-16754943		cell#9	256	528	822	0.0000	0.0000	621
									cell#6	84	129	829	0.0000	0.0000	-16758784		cell#9	259	528	822	0.0000	0.0000	555
									cell#6	85	129	829	0.0000	0.0000	-16758784		cell#9	262	528	822	0.0000	0.0000	566
									cell#6	86	129	829	0.0000	0.0000	-16758272		cell#9	265	528	822	0.0000	0.0000	448
									cell#6	87	129	829	0.0000	0.0000	-16754944		cell#9	268	528	822	0.0000	0.0000	665
									cell#6	88	134	836	1.1097	0.5548	-16095984		cell#9	271	514	826	1.8783	0.9391	646
									cell#6	89	134	836	0.0000	0.0000	-16757504		cell#9	274	514	826	0.0000	0.0000	1056
									cell#6	90	134	836	0.0000	0.0000	-16755967		cell#9	277	502	840	2.3786	1.1893	1085
									cell#6	91	134	836	0.0000	0.0000	-16748543		cell#9	280	502	840	0.0000	0.0000	1307
									cell#6	92	132	853	2.2081	1.1041	-16751360		cell#9	283	502	840	0.0000	0.0000	1260
									cell#6	93	132	853	0.0000	0.0000	-16290810		cell#9	286	502	840	0.0000	0.0000	1326
									cell#6	94	132	853	0.0000	0.0000	-16747775		cell#9	289	490	856	2.5800	1.2900	559
									cell#6	95	132	853	0.0000	0.0000	-16346875		cell#9	292	490	856	0.0000	0.0000	794

## Sheet: Fig2D_alcamaMO
Manual tracking of migrating SCPs _alcamaMO
	alcamaMO_embryo#1								alcamaMO_embryo#2								alcamaMO_embryo#3								alcamaMO_embryo#4								alcamaMO_embryo#5								alcamaMO_embryo#6
	Track n¬∞	Slice n¬∞	X	Y	Distance	Velocity	Pixel Value		Track n¬∞	Slice n¬∞	X	Y	Distance	Velocity	Pixel Value		Track n¬∞	Slice n¬∞	X	Y	Distance	Velocity	Pixel Value		Track n¬∞	Slice n¬∞	X	Y	Distance	Velocity	Pixel Value		Track n¬∞	Slice n¬∞	X	Y	Distance	Velocity	Pixel Value		Track n¬∞	Slice n¬∞	X	Y	Distance	Velocity	Pixel Value
	cell#1	38	676	716	-1.0000	-1.0000	-16769280		cell#4	47	830	729	-1.0000	-1.0000	-13690357		cell#7	1	430	390	-1.0000	-1.0000	-16772352		cell#10	1	424	370	-1.0000	-1.0000	-16752640		cell#13	1	609	464	-1.0000	-1.0000	-16769024		cell#16	1	433	477	-1.0000	-1.0000	-16716032
	cell#1	39	664	722	1.7307	0.8654	-16766976		cell#4	48	830	729	0.0000	0.0000	-15393280		cell#7	2	430	390	0.0000	0.0000	-16772096		cell#10	2	414	370	1.2900	0.6450	-16749824		cell#13	2	608	466	0.2885	0.1442	-16768768		cell#16	2	437	477	0.5160	0.2580	-16735744
	cell#1	40	656	725	1.1022	0.5511	-16768512		cell#4	49	832	721	1.0638	0.5319	-15395072		cell#7	3	427	390	0.3870	0.1935	-16772864		cell#10	3	417	370	0.3870	0.1935	-16753152		cell#13	3	605	462	0.6450	0.3225	-16766976		cell#16	3	430	477	0.9030	0.4515	-16712192
	cell#1	41	661	728	0.7522	0.3761	-16636924		cell#4	50	832	721	0.0000	0.0000	-15459584		cell#7	4	421	392	0.8159	0.4079	-16773120		cell#10	4	412	368	0.6947	0.3473	-16744192		cell#13	4	621	460	2.0801	1.0400	-16771072		cell#16	4	436	472	1.0075	0.5038	-16738816
	cell#1	42	668	728	0.9030	0.4515	-16768512		cell#4	51	842	721	1.2900	0.6450	-14606592		cell#7	5	417	401	1.2705	0.6353	-16770816		cell#10	5	420	370	1.0638	0.5319	-16751616		cell#13	5	617	468	1.1538	0.5769	-16768256		cell#16	5	437	464	1.0400	0.5200	-16733696
	cell#1	43	658	734	1.5044	0.7522	-16762880		cell#4	52	838	729	1.1538	0.5769	-14673152		cell#7	6	417	401	0.0000	0.0000	-16772864		cell#10	6	422	370	0.2580	0.1290	-16755712		cell#13	6	616	462	0.7847	0.3923	-16771584		cell#16	6	432	470	1.0075	0.5038	-16711936
	cell#1	44	666	746	1.8605	0.9302	-16765696		cell#4	53	838	729	0.0000	0.0000	-13818880		cell#7	7	412	407	1.0075	0.5038	-16771584		cell#10	7	417	365	0.9122	0.4561	-16736000		cell#13	7	605	476	2.2968	1.1484	-16766208		cell#16	7	432	470	0.0000	0.0000	-16711936
	cell#1	45	660	734	1.7307	0.8654	-16765952		cell#4	54	832	733	0.9302	0.4651	-15648768		cell#7	8	408	414	1.0400	0.5200	-16772608		cell#10	8	410	369	1.0400	0.5200	-16735232		cell#13	8	616	474	1.4423	0.7211	-16761856		cell#16	8	426	468	0.8159	0.4079	-16711936
	cell#1	46	677	736	2.2081	1.1041	-16704000		cell#4	55	829	738	0.7522	0.3761	-14995456		cell#7	9	400	419	1.2170	0.6085	-16771584		cell#10	9	422	370	1.5534	0.7767	-16753408		cell#13	9	606	462	2.0150	1.0075	-16766464		cell#16	9	424	477	1.1893	0.5947	-16721408
	cell#1	47	672	760	3.1625	1.5812	-16774400		cell#4	56	822	740	0.9391	0.4696	-15066624		cell#7	10	398	422	0.4651	0.2326	-16772096		cell#10	10	428	373	0.8654	0.4327	-16757248		cell#13	10	601	464	0.6947	0.3473	-16759808		cell#16	10	418	477	0.7740	0.3870	-16711936
	cell#1	48	662	777	2.5443	1.2721	-16511230		cell#4	57	822	740	0.0000	0.0000	-15391232		cell#7	11	394	420	0.5769	0.2885	-16772096		cell#10	11	420	369	1.1538	0.5769	-16750848		cell#13	11	596	469	0.9122	0.4561	-16770304		cell#16	11	418	484	0.9030	0.4515	-16716288
	cell#1	49	650	785	1.8605	0.9302	-16773888		cell#4	58	826	742	0.5769	0.2885	-12868334		cell#7	12	388	417	0.8654	0.4327	-16771072		cell#10	12	425	369	0.6450	0.3225	-16716800		cell#13	12	594	464	0.6947	0.3473	-16767232		cell#16	12	417	492	1.0400	0.5200	-16725760
	cell#1	50	637	788	1.7211	0.8605	-16774144		cell#4	59	826	742	0.0000	0.0000	-14727923		cell#7	13	381	429	1.7921	0.8961	-16771328		cell#10	13	421	369	0.5160	0.2580	-16754432		cell#13	13	597	472	1.1022	0.5511	-16756992		cell#16	13	421	482	1.3894	0.6947	-16715008
	cell#1	51	641	785	0.6450	0.3225	-16773632		cell#4	60	826	742	0.0000	0.0000	-13817856		cell#7	14	374	431	0.9391	0.4696	-16771072		cell#10	14	422	369	0.1290	0.0645	-16750080		cell#13	14	604	468	1.0400	0.5200	-16756224		cell#16	14	412	493	1.8334	0.9167	-16726016
	cell#1	52	641	785	0.0000	0.0000	-16772864		cell#4	61	829	750	1.1022	0.5511	-15913984		cell#7	15	369	442	1.5587	0.7794	-16771840		cell#10	15	425	362	0.9824	0.4912	-16747520		cell#13	15	604	468	0.0000	0.0000	-16761856		cell#16	15	425	489	1.7546	0.8773	-16725248
	cell#1	53	628	788	1.7211	0.8605	-16773632		cell#4	62	822	746	1.0400	0.5200	-15125504		cell#7	16	361	443	1.0400	0.5200	-16771072		cell#10	16	421	364	0.5769	0.2885	-16743936		cell#13	16	594	468	1.2900	0.6450	-16751872		cell#16	16	428	497	1.1022	0.5511	-16712448
	cell#1	54	632	794	0.9302	0.4651	-16772864		cell#4	63	820	753	0.9391	0.4696	-13686523		cell#7	17	357	447	0.7297	0.3649	-16771072		cell#10	17	416	359	0.9122	0.4561	-16740352		cell#13	17	598	468	0.5160	0.2580	-16741120		cell#16	17	418	497	1.2900	0.6450	-16730880
	cell#1	55	632	794	0.0000	0.0000	-16771840		cell#4	64	829	748	1.3281	0.6641	-14338042		cell#7	18	353	459	1.6317	0.8159	-16772096		cell#10	18	415	356	0.4079	0.2040	-16752128		cell#13	18	598	474	0.7740	0.3870	-16761088		cell#16	18	405	501	1.7546	0.8773	-16719872
	cell#1	56	625	788	1.1893	0.5947	-16772352		cell#4	65	833	742	0.9302	0.4651	-15312640		cell#7	19	351	460	0.2885	0.1442	-16771584		cell#10	19	417	356	0.2580	0.1290	-16748544		cell#13	19	596	478	0.5769	0.2885	-16755200		cell#16	19	401	504	0.6450	0.3225	-16723968
	cell#1	57	612	796	1.9691	0.9845	-16771072		cell#4	66	838	738	0.8260	0.4130	-14391040		cell#7	20	349	461	0.2885	0.1442	-16769792		cell#10	20	418	357	0.1824	0.0912	-16742400		cell#13	20	592	480	0.5769	0.2885	-16755712		cell#16	20	404	501	0.5473	0.2737	-16713216
	cell#1	58	609	796	0.3870	0.1935	-16772352		cell#4	67	838	738	0.0000	0.0000	-14529272		cell#7	21	345	465	0.7297	0.3649	-16771072		cell#10	21	417	362	0.6578	0.3289	-16743936		cell#13	21	584	484	1.1538	0.5769	-16747008		cell#16	21	405	489	1.5534	0.7767	-16723968
	cell#1	59	633	792	3.1387	1.5694	-16773376		cell#4	68	836	741	0.4651	0.2326	-13204981		cell#7	22	349	465	0.5160	0.2580	-16770304		cell#10	22	426	362	1.1610	0.5805	-16739840		cell#13	22	593	484	1.1610	0.5805	-16754688		cell#16	22	402	504	1.9733	0.9867	-16712960
	cell#1	60	640	784	1.3713	0.6856	-16771584		cell#4	69	836	753	1.5480	0.7740	-14992890		cell#7	23	343	469	0.9302	0.4651	-16770048		cell#10	23	423	367	0.7522	0.3761	-16738304		cell#13	23	592	489	0.6578	0.3289	-16743680		cell#16	23	412	498	1.5044	0.7522	-16711936
	cell#1	61	660	784	2.5800	1.2900	-16506368		cell#4	70	836	753	0.0000	0.0000	-12292078		cell#7	24	338	473	0.8260	0.4130	-16771328		cell#10	24	434	372	1.5587	0.7794	-16732928		cell#13	24	601	478	1.8334	0.9167	-16719360		cell#16	24	420	492	1.2900	0.6450	-16712192
	cell#1	62	653	776	1.3713	0.6856	-16770045		cell#4	71	832	750	0.6450	0.3225	-14005495		cell#7	25	333	481	1.2170	0.6085	-16770560		cell#10	25	428	372	0.7740	0.3870	-16723968		cell#13	25	589	490	2.1892	1.0946	-16757504		cell#16	25	412	505	1.9691	0.9845	-16711936
	cell#1	63	653	792	2.0640	1.0320	-16771328		cell#4	72	832	750	0.0000	0.0000	-14795264		cell#7	26	328	482	0.6578	0.3289	-16765952		cell#10	26	423	370	0.6947	0.3473	-16723712		cell#13	26	590	490	0.1290	0.0645	-16737792		cell#16	26	400	508	1.5956	0.7978	-16718080
	cell#1	64	646	792	0.9030	0.4515	-16508416		cell#4	73	832	766	2.0640	1.0320	-13809151		cell#7	27	332	484	0.5769	0.2885	-16769024		cell#10	27	417	370	0.7740	0.3870	-16736256		cell#13	27	601	480	1.9177	0.9589	-16747264		cell#16	27	394	508	0.7740	0.3870	-16714752
	cell#1	65	646	792	0.0000	0.0000	-16772352		cell#4	74	832	766	0.0000	0.0000	-14459899		cell#7	28	333	490	0.7847	0.3923	-16769536		cell#10	28	416	377	0.9122	0.4561	-16712192		cell#13	28	601	468	1.5480	0.7740	-16733952		cell#16	28	401	508	0.9030	0.4515	-16712960
	cell#1	66	646	792	0.0000	0.0000	-16771840		cell#4	75	832	766	0.0000	0.0000	-12957431		cell#7	29	333	492	0.2580	0.1290	-16768768		cell#10	29	413	377	0.3870	0.1935	-16736512		cell#13	29	600	482	1.8106	0.9053	-16744960		cell#16	29	398	516	1.1022	0.5511	-16711936
	cell#1	67	646	802	1.2900	0.6450	-16440826		cell#4	76	838	773	1.1893	0.5947	-13934336		cell#7	30	325	490	1.0638	0.5319	-16769280		cell#10	30	418	372	0.9122	0.4561	-16731904		cell#13	30	594	497	2.0841	1.0420	-16741376		cell#16	30	388	518	1.3155	0.6578	-16719104
	cell#1	68	648	793	1.1893	0.5947	-16769792		cell#4	77	826	774	1.5534	0.7767	-13221887		cell#7	31	321	491	0.5319	0.2659	-16769792		cell#10	31	425	377	1.1097	0.5548	-16736512		cell#13	31	604	486	1.9177	0.9589	-16739072		cell#16	31	385	528	1.3468	0.6734	-16714240
	cell#1	69	654	785	1.2900	0.6450	-16771584		cell#4	78	824	768	0.8159	0.4079	-14473472		cell#7	32	329	493	1.0638	0.5319	-16769024		cell#10	32	425	384	0.9030	0.4515	-16733696		cell#13	32	594	493	1.5746	0.7873	-16739328		cell#16	32	394	522	1.3953	0.6977	-16711936
	cell#1	70	654	785	0.0000	0.0000	-16308474		cell#4	79	818	765	0.8654	0.4327	-14402816		cell#7	33	332	494	0.4079	0.2040	-16770048		cell#10	33	425	391	0.9030	0.4515	-16715008		cell#13	33	580	493	1.8060	0.9030	-16726784		cell#16	33	400	520	0.8159	0.4079	-16711936
	cell#1	71	645	794	1.6419	0.8210	-16111095		cell#4	80	824	766	0.7847	0.3923	-15119360		cell#7	34	328	499	0.8260	0.4130	-16768768		cell#10	34	425	400	1.1610	0.5805	-16717312		cell#13	34	577	505	1.5956	0.7978	-16730112		cell#16	34	385	542	3.4349	1.7174	-16711936
	cell#1	72	648	809	1.9733	0.9867	-16570879		cell#4	81	814	772	1.5044	0.7522	-13158142		cell#7	35	323	506	1.1097	0.5548	-16769536		cell#10	35	425	407	0.9030	0.4515	-16728576		cell#13	35	582	502	0.7522	0.3761	-16711936		cell#16	35	377	545	1.1022	0.5511	-16711936
	cell#1	73	640	809	1.0320	0.5160	-16765952		cell#4	82	809	774	0.6947	0.3473	-13610237		cell#7	36	314	500	1.3953	0.6977	-16765696		cell#10	36	423	414	0.9391	0.4696	-16755200		cell#13	36	576	512	1.5044	0.7522	-16730624		cell#16	36	372	548	0.7522	0.3761	-16713216
	cell#1	74	646	790	2.5703	1.2852	-16766976		cell#4	83	825	777	2.1000	1.0500	-14264055		cell#7	37	317	500	0.3870	0.1935	-16763648		cell#10	37	428	424	1.4423	0.7211	-16712448		cell#13	37	566	512	1.2900	0.6450	-16711936		cell#16	37	358	550	1.8243	0.9122	-16712448
	cell#1	75	657	790	1.4190	0.7095	-16570880		cell#4	84	833	781	1.1538	0.5769	-14791936		cell#7	38	325	504	1.1538	0.5769	-16769024		cell#10	38	430	425	0.2885	0.1442	-16729856		cell#13	38	560	514	0.8159	0.4079	-16719360		cell#16	38	354	554	0.7297	0.3649	-16714752
	cell#1	76	656	776	1.8106	0.9053	-16626941		cell#4	85	836	781	0.3870	0.1935	-14984192		cell#7	39	317	506	1.0638	0.5319	-16768768		cell#10	39	433	430	0.7522	0.3761	-16736768		cell#13	39	569	510	1.2705	0.6353	-16711936		cell#16	39	353	553	0.1824	0.0912	-16711936
	cell#1	77	661	770	1.0075	0.5038	-16769280		cell#4	86	836	781	0.0000	0.0000	-10790387		cell#7	40	311	506	0.7740	0.3870	-16769024		cell#10	40	433	435	0.6450	0.3225	-16727552		cell#13	40	577	509	1.0400	0.5200	-16715776		cell#16	40	353	553	0.0000	0.0000	-16720896
	cell#1	78	649	774	1.6317	0.8159	-16768256		cell#4	87	844	788	1.3713	0.6856	-13543936		cell#7	41	310	508	0.2885	0.1442	-16769280		cell#10	41	434	437	0.2885	0.1442	-16720128		cell#13	41	585	506	1.1022	0.5511	-16719104		cell#16	41	348	560	1.1097	0.5548	-16715520
	cell#1	79	649	788	1.8060	0.9030	-16767488		cell#4	88	842	793	0.6947	0.3473	-12887547		cell#7	42	313	507	0.4079	0.2040	-16769024		cell#10	42	435	443	0.7847	0.3923	-16727552		cell#13	42	594	501	1.3281	0.6641	-16717056		cell#16	42	338	565	1.4423	0.7211	-16711936
	cell#1	80	645	797	1.2705	0.6353	-16570109		cell#4	89	838	805	1.6317	0.8159	-14981888		cell#7	43	314	507	0.1290	0.0645	-16768768		cell#10	43	433	443	0.2580	0.1290	-16732416		cell#13	43	586	492	1.5534	0.7767	-16728576		cell#16	43	341	558	0.9824	0.4912	-16711936
	cell#1	81	641	810	1.7546	0.8773	-16767232		cell#4	90	838	806	0.1290	0.0645	-13268736		cell#7	44	309	506	0.6578	0.3289	-16766720		cell#10	44	429	432	1.5099	0.7550	-16740352		cell#13	44	586	501	1.1610	0.5805	-16711936		cell#16	44	338	566	1.1022	0.5511	-16713984
	cell#1	82	654	792	2.8643	1.4321	-16765440		cell#4	91	841	805	0.4079	0.2040	-13204211		cell#7	45	314	508	0.6947	0.3473	-16765952		cell#10	45	426	424	1.1022	0.5511	-16726272		cell#13	45	590	500	0.5319	0.2659	-16711936		cell#16	45	326	566	1.5480	0.7740	-16720640
	cell#1	83	653	796	0.5319	0.2659	-16763392		cell#4	92	852	805	1.4190	0.7095	-14127872		cell#7	46	312	510	0.3649	0.1824	-16766464		cell#10	46	422	423	0.5319	0.2659	-16716288		cell#13	46	593	493	0.9824	0.4912	-16715776		cell#16	46	336	569	1.3468	0.6734	-16723712
	cell#1	84	652	798	0.2885	0.1442	-16764928		cell#4	93	850	800	0.6947	0.3473	-12617216		cell#7	47	317	514	0.8260	0.4130	-16767232		cell#10	47	419	423	0.3870	0.1935	-16716288		cell#13	47	593	489	0.5160	0.2580	-16721152		cell#16	47	336	565	0.5160	0.2580	-16711936
	cell#1	85	646	802	0.9302	0.4651	-16767232		cell#4	94	858	798	1.0638	0.5319	-11407858		cell#7	48	310	517	0.9824	0.4912	-16769536		cell#10	48	421	428	0.6947	0.3473	-16731392		cell#13	48	602	484	1.3281	0.6641	-16711936		cell#16	48	341	562	0.7522	0.3761	-16715520
	cell#1	86	644	808	0.8159	0.4079	-16699133		cell#4	95	866	800	1.0638	0.5319	-14721024		cell#7	49	309	533	2.0680	1.0340	-16769280		cell#10	49	423	436	1.0638	0.5319	-16730112		cell#13	49	584	494	2.6563	1.3281	-16711936		cell#16	49	341	566	0.5160	0.2580	-16719872
	cell#1	87	636	817	1.5534	0.7767	-16769280		cell#4	96	865	802	0.2885	0.1442	-13019136		cell#7	50	307	525	1.0638	0.5319	-16770048		cell#10	50	419	442	0.9302	0.4651	-16729600		cell#13	50	574	486	1.6520	0.8260	-16713728		cell#16	50	333	566	1.0320	0.5160	-16711936
	cell#1	88	632	828	1.5099	0.7550	-16770304		cell#4	97	864	802	0.1290	0.0645	-13269754		cell#7	51	307	522	0.3870	0.1935	-16768512		cell#10	51	422	442	0.3870	0.1935	-16734464		cell#13	51	604	486	3.8700	1.9350	-16711936		cell#16	51	328	566	0.6450	0.3225	-16711936
	cell#1	89	641	814	2.1470	1.0735	-16769280		cell#4	98	864	802	0.0000	0.0000	-15096826		cell#7	52	313	522	0.7740	0.3870	-16764416		cell#10	52	422	440	0.2580	0.1290	-16735232		cell#13	52	612	486	1.0320	0.5160	-16715008		cell#16	52	328	573	0.9030	0.4515	-16711936
	cell#1	90	658	820	2.3256	1.1628	-16767744		cell#4	99	848	805	2.1000	1.0500	-15386112		cell#7	53	311	525	0.4651	0.2326	-16768256		cell#10	53	427	436	0.8260	0.4130	-16720896		cell#13	53	617	481	0.9122	0.4561	-16711936		cell#16	53	320	562	1.7546	0.8773	-16711936
	cell#1	91	650	817	1.1022	0.5511	-16766464		cell#4	100	854	812	1.1893	0.5947	-11743998		cell#7	54	306	530	0.9122	0.4561	-16768000		cell#10	54	429	432	0.5769	0.2885	-16727552		cell#13	54	610	492	1.6820	0.8410	-16724736		cell#16	54	325	580	2.4099	1.2050	-16711936
	cell#1	92	642	816	1.0400	0.5200	-16702464		cell#5	67	508	632	-1.0000	-1.0000	-15850749		cell#7	55	300	531	0.7847	0.3923	-16768512		cell#10	55	431	440	1.0638	0.5319	-16726016		cell#13	55	601	492	1.1610	0.5805	-16715008		cell#16	55	313	578	1.5694	0.7847	-16712448
	cell#1	93	642	816	0.0000	0.0000	-16767488		cell#5	68	508	632	0.0000	0.0000	-15723264		cell#7	56	302	531	0.2580	0.1290	-16769280		cell#10	56	431	436	0.5160	0.2580	-16719872		cell#13	56	609	484	1.4595	0.7297	-16711936		cell#16	56	316	588	1.3468	0.6734	-16711936
	cell#1	94	633	816	1.1610	0.5805	-16769280		cell#5	69	508	636	0.5160	0.2580	-15920640		cell#7	57	307	529	0.6947	0.3473	-16768000		cell#10	57	431	443	0.9030	0.4515	-16719104		cell#13	57	614	484	0.6450	0.3225	-16713472		cell#16	57	314	598	1.3155	0.6578	-16711936
	cell#1	95	633	816	0.0000	0.0000	-16635389		cell#5	70	514	640	0.9302	0.4651	-15263743		cell#7	58	297	529	1.2900	0.6450	-16770048		cell#10	58	431	443	0.0000	0.0000	-16720128		cell#13	58	608	484	0.7740	0.3870	-16711936		cell#16	58	308	594	0.9302	0.4651	-16711936
	cell#1	96	626	822	1.1893	0.5947	-16769280		cell#5	71	513	645	0.6578	0.3289	-14142448		cell#7	59	302	530	0.6578	0.3289	-16768512		cell#10	59	427	446	0.6450	0.3225	-16715264		cell#13	59	601	485	0.9122	0.4561	-16711936		cell#16	59	301	594	0.9030	0.4515	-16711936
	cell#1	97	620	824	0.8159	0.4079	-16767232		cell#5	72	508	650	0.9122	0.4561	-15854080		cell#7	60	295	530	0.9030	0.4515	-16770048		cell#10	60	424	448	0.4651	0.2326	-16715008		cell#13	60	609	482	1.1022	0.5511	-16711936		cell#16	60	297	605	1.5099	0.7550	-16712192
	cell#1	98	620	824	0.0000	0.0000	-16701696		cell#5	73	508	650	0.0000	0.0000	-15984896		cell#7	61	295	530	0.0000	0.0000	-16769280		cell#10	61	421	448	0.3870	0.1935	-16713472		cell#13	61	609	482	0.0000	0.0000	-16712448		cell#16	61	293	606	0.5319	0.2659	-16717056
	cell#1	99	614	828	0.9302	0.4651	-16768512		cell#5	74	508	650	0.0000	0.0000	-15592191		cell#7	62	298	530	0.3870	0.1935	-16770048		cell#10	62	426	442	1.0075	0.5038	-16719360		cell#13	62	625	488	2.2044	1.1022	-16711936		cell#16	62	289	598	1.1538	0.5769	-16712448
	cell#1	100	605	834	1.3953	0.6977	-16769536		cell#5	75	500	648	1.0638	0.5319	-16113152		cell#8	4	580	457	-1.0000	-1.0000	-16773120		cell#10	63	430	447	0.8260	0.4130	-16730368		cell#13	63	620	480	1.2170	0.6085	-16711936		cell#16	63	285	605	1.0400	0.5200	-16711936
	cell#1	101	597	841	1.3713	0.6856	-16768512		cell#5	76	506	646	0.8159	0.4079	-16050176		cell#8	5	572	456	1.0400	0.5200	-16771584		cell#10	64	431	452	0.6578	0.3289	-16723968		cell#13	64	634	476	1.8783	0.9391	-16712960		cell#16	64	280	601	0.8260	0.4130	-16719360
	cell#1	102	597	842	0.1290	0.0645	-16768000		cell#5	77	505	653	0.9122	0.4561	-15786752		cell#8	6	558	462	1.9649	0.9824	-16771072		cell#10	65	434	446	0.8654	0.4327	-16723968		cell#13	65	636	481	0.6947	0.3473	-16711936		cell#17	1	674	489	-1.0000	-1.0000	-16743168
	cell#1	103	593	845	0.6450	0.3225	-16769536		cell#5	78	505	657	0.5160	0.2580	-15588864		cell#8	7	551	465	0.9824	0.4912	-16772608		cell#10	66	436	457	1.4423	0.7211	-16720640		cell#13	66	642	482	0.7847	0.3923	-16711936		cell#17	2	670	492	0.6450	0.3225	-16759552
	cell#1	104	596	844	0.4079	0.2040	-16769536		cell#5	79	498	658	0.9122	0.4561	-15857152		cell#8	8	544	470	1.1097	0.5548	-16769792		cell#11	1	81	369	-1.0000	-1.0000	-16768256		cell#13	67	650	486	1.1538	0.5769	-16717056		cell#17	3	666	496	0.7297	0.3649	-16755712
	cell#1	105	600	844	0.5160	0.2580	-16770304		cell#5	80	498	658	0.0000	0.0000	-15787520		cell#8	9	532	472	1.5694	0.7847	-16770816		cell#11	2	88	370	0.9122	0.4561	-16757760		cell#13	68	652	486	0.2580	0.1290	-16711936		cell#17	4	664	494	0.3649	0.1824	-16758528
	cell#1	106	590	845	1.2964	0.6482	-16635389		cell#5	81	497	666	1.0400	0.5200	-15787520		cell#8	10	526	474	0.8159	0.4079	-16770048		cell#11	3	99	365	1.5587	0.7794	-16768768		cell#13	69	652	486	0.0000	0.0000	-16711936		cell#17	5	658	493	0.7847	0.3923	-16759296
	cell#1	107	590	845	0.0000	0.0000	-16235252		cell#5	82	497	666	0.0000	0.0000	-15917056		cell#8	11	518	477	1.1022	0.5511	-16770560		cell#11	4	103	366	0.5319	0.2659	-16769536		cell#13	70	652	490	0.5160	0.2580	-16711936		cell#17	6	658	500	0.9030	0.4515	-16744960
	cell#1	108	585	845	0.6450	0.3225	-16767999		cell#5	83	492	668	0.6947	0.3473	-15521280		cell#8	12	510	477	1.0320	0.5160	-16768512		cell#11	5	103	372	0.7740	0.3870	-16770048		cell#13	71	657	492	0.6947	0.3473	-16711936		cell#17	7	656	485	1.9521	0.9761	-16742656
	cell#1	109	574	849	1.5099	0.7550	-16570109		cell#5	84	484	670	1.0638	0.5319	-15918336		cell#8	13	509	477	0.1290	0.0645	-16767744		cell#11	6	85	373	2.3256	1.1628	-16768768		cell#13	72	656	492	0.1290	0.0645	-16711936		cell#17	8	660	493	1.1538	0.5769	-16754944
	cell#1	110	572	849	0.2580	0.1290	-16770560		cell#5	85	480	669	0.5319	0.2659	-15718400		cell#8	14	504	478	0.6578	0.3289	-16750336		cell#11	7	89	371	0.5769	0.2885	-16769280		cell#13	73	649	482	1.5746	0.7873	-16715264		cell#17	9	664	489	0.7297	0.3649	-16747520
	cell#2	56	792	780	-1.0000	-1.0000	-16769280		cell#5	86	485	673	0.8260	0.4130	-14931964		cell#8	15	500	480	0.5769	0.2885	-16770304		cell#11	8	73	374	2.1000	1.0500	-16771328		cell#13	74	645	480	0.5769	0.2885	-16711936		cell#17	10	661	497	1.1022	0.5511	-16751616
	cell#2	57	784	789	1.5534	0.7767	-16640000		cell#5	87	488	676	0.5473	0.2737	-15651837		cell#8	16	503	467	1.7211	0.8605	-16767232		cell#11	9	64	374	1.1610	0.5805	-16771072		cell#13	75	632	473	1.9047	0.9523	-16711936		cell#17	11	668	490	1.2770	0.6385	-16741632
	cell#2	58	786	800	1.4423	0.7211	-16772096		cell#5	88	481	670	1.1893	0.5947	-15115769		cell#8	17	502	472	0.6578	0.3289	-16766464		cell#11	10	61	377	0.5473	0.2737	-16771840		cell#13	76	618	470	1.8470	0.9235	-16711936		cell#17	12	664	513	3.0115	1.5058	-16757760
	cell#2	59	794	806	1.2900	0.6450	-16770302		cell#5	89	481	670	0.0000	0.0000	-16764160		cell#8	18	508	472	0.7740	0.3870	-16766976		cell#11	11	53	378	1.0400	0.5200	-16772352		cell#13	77	621	470	0.3870	0.1935	-16711936		cell#17	13	666	500	1.6967	0.8484	-16743936
	cell#2	60	798	810	0.7297	0.3649	-16772352		cell#5	90	481	673	0.3870	0.1935	-16243456		cell#8	19	510	475	0.4651	0.2326	-16761856		cell#11	12	58	378	0.6450	0.3225	-16770816		cell#13	78	621	470	0.0000	0.0000	-16711936		cell#17	14	668	481	2.4645	1.2323	-16745472
	cell#2	61	782	812	2.0801	1.0400	-16638720		cell#5	91	481	674	0.1290	0.0645	-15263488		cell#8	20	511	484	1.1681	0.5841	-16761856		cell#11	13	57	374	0.5319	0.2659	-16770304		cell#14	9	582	480	-1.0000	-1.0000	-16768000		cell#17	15	660	506	3.3861	1.6930	-16748288
	cell#2	62	796	824	2.3786	1.1893	-16771584		cell#5	92	472	676	1.1893	0.5947	-16636928		cell#8	21	508	494	1.3468	0.6734	-16765952		cell#11	14	49	374	1.0320	0.5160	-16770048		cell#14	10	577	482	0.6947	0.3473	-16764416		cell#17	16	654	508	0.8159	0.4079	-16756736
	cell#2	63	798	842	2.3363	1.1681	-16771328		cell#5	93	476	680	0.7297	0.3649	-16047360		cell#8	22	488	494	2.5800	1.2900	-16758784		cell#11	15	40	384	1.7355	0.8678	-16772608		cell#14	11	584	497	2.1353	1.0677	-16762112		cell#17	17	646	516	1.4595	0.7297	-16760832
	cell#2	64	801	832	1.3468	0.6734	-16704512		cell#5	94	488	673	1.7921	0.8961	-15584249		cell#8	23	467	501	2.8555	1.4278	-16764160		cell#11	16	27	390	1.8470	0.9235	-16772608		cell#14	12	584	497	0.0000	0.0000	-16770304		cell#17	18	638	516	1.0320	0.5160	-16760320
	cell#2	65	801	840	1.0320	0.5160	-16440826		cell#5	95	496	657	2.3076	1.1538	-16564480		cell#8	24	459	508	1.3713	0.6856	-16763392		cell#11	17	26	393	0.4079	0.2040	-16773376		cell#14	13	578	497	0.7740	0.3870	-16772864		cell#17	19	637	522	0.7847	0.3923	-16747520
	cell#2	66	789	833	1.7921	0.8961	-16770560		cell#5	96	502	673	2.2044	1.1022	-14796024		cell#8	25	453	515	1.1893	0.5947	-16756992		cell#11	18	36	386	1.5746	0.7873	-16772608		cell#14	14	588	509	2.0150	1.0075	-16767232		cell#17	20	637	522	0.0000	0.0000	-16751360
	cell#2	67	784	833	0.6450	0.3225	-16767997		cell#5	97	502	673	0.0000	0.0000	-15455488		cell#8	26	444	516	1.1681	0.5841	-16761856		cell#11	19	30	395	1.3953	0.6977	-16772864		cell#14	15	584	525	2.1275	1.0638	-16769024		cell#17	21	632	524	0.6947	0.3473	-16756224
	cell#2	68	786	844	1.4423	0.7211	-16768512		cell#5	98	494	672	1.0400	0.5200	-16372992		cell#8	27	438	524	1.2900	0.6450	-16760576		cell#11	20	25	403	1.2170	0.6085	-16773632		cell#14	16	576	514	1.7546	0.8773	-16768256		cell#17	22	632	528	0.5160	0.2580	-16752640
	cell#2	69	790	850	0.9302	0.4651	-16766720		cell#5	99	494	672	0.0000	0.0000	-15455232		cell#8	28	436	528	0.5769	0.2885	-16753152		cell#11	21	34	393	1.7355	0.8678	-16773632		cell#14	17	569	509	1.1097	0.5548	-16771072		cell#17	23	634	526	0.3649	0.1824	-16758784
	cell#2	70	785	853	0.7522	0.3761	-16769280		cell#5	100	485	664	1.5534	0.7767	-14985710		cell#8	29	430	528	0.7740	0.3870	-16753408		cell#11	22	29	407	1.9177	0.9589	-16773120		cell#14	18	573	521	1.6317	0.8159	-16739584		cell#17	24	642	526	1.0320	0.5160	-16749568
	cell#2	71	785	849	0.5160	0.2580	-16769280		cell#5	101	474	668	1.5099	0.7550	-12081373		cell#8	30	425	536	1.2170	0.6085	-16748288		cell#11	23	24	412	0.9122	0.4561	-16772864		cell#14	19	560	520	1.6820	0.8410	-16770048		cell#17	25	638	526	0.5160	0.2580	-16747264
	cell#2	72	782	852	0.5473	0.2737	-16702719		cell#5	102	470	669	0.5319	0.2659	-14643704		cell#8	31	416	541	1.3281	0.6641	-16762368		cell#11	24	18	415	0.8654	0.4327	-16773376		cell#14	20	558	533	1.6967	0.8484	-16773376		cell#17	26	629	532	1.3953	0.6977	-16756992
	cell#2	73	782	852	0.0000	0.0000	-16637439		cell#5	103	464	672	0.8654	0.4327	-14903808		cell#8	32	405	542	1.4249	0.7124	-16757760		cell#11	25	17	420	0.6578	0.3289	-16773120		cell#14	21	554	534	0.5319	0.2659	-16765440		cell#17	27	625	532	0.5160	0.2580	-16747520
	cell#2	74	782	852	0.0000	0.0000	-16768768		cell#5	104	453	682	1.9177	0.9589	-13936633		cell#8	33	399	549	1.1893	0.5947	-16755456		cell#11	26	15	427	0.9391	0.4696	-16772864		cell#14	22	553	532	0.2885	0.1442	-16773120		cell#17	28	624	537	0.6578	0.3289	-16744960
	cell#2	75	781	858	0.7847	0.3923	-16769536		cell#5	105	446	684	0.9391	0.4696	-14857726		cell#8	34	399	552	0.3870	0.1935	-16759552		cell#11	27	16	423	0.5319	0.2659	-16773376		cell#14	23	553	536	0.5160	0.2580	-16766976		cell#17	29	620	545	1.1538	0.5769	-16742400
	cell#2	76	784	869	1.4708	0.7354	-16766720		cell#5	106	446	684	0.0000	0.0000	-13465338		cell#8	35	402	551	0.4079	0.2040	-16751872		cell#11	28	20	432	1.2705	0.6353	-16772352		cell#14	24	546	536	0.9030	0.4515	-16771072		cell#17	30	609	553	1.7546	0.8773	-16750080
	cell#2	77	786	876	0.9391	0.4696	-16767232		cell#5	107	446	684	0.0000	0.0000	-15240700		cell#8	36	411	552	1.1681	0.5841	-16755456		cell#11	29	14	436	0.9302	0.4651	-16774656		cell#14	25	553	540	1.0400	0.5200	-16768000		cell#17	31	604	552	0.6578	0.3289	-16746496
	cell#2	78	780	876	0.7740	0.3870	-16767488		cell#5	108	434	681	1.5956	0.7978	-13809131		cell#8	37	416	550	0.6947	0.3473	-16738304		cell#11	30	20	440	0.9302	0.4651	-16773120		cell#14	26	556	552	1.5956	0.7978	-16773376		cell#17	32	598	552	0.7740	0.3870	-16730880
	cell#2	79	772	874	1.0638	0.5319	-16763391		cell#5	109	422	681	1.5480	0.7740	-14202358		cell#8	38	407	550	1.1610	0.5805	-16749568		cell#11	31	26	428	1.7307	0.8654	-16772096		cell#14	27	556	557	0.6450	0.3225	-16769536		cell#17	33	596	562	1.3155	0.6578	-16755456
	cell#2	80	758	874	1.8060	0.9030	-16757504		cell#5	110	416	685	0.9302	0.4651	-14925565		cell#8	39	408	560	1.2964	0.6482	-16758272		cell#11	32	28	434	0.8159	0.4079	-16773888		cell#14	28	549	557	0.9030	0.4515	-16770560		cell#17	34	589	561	0.9122	0.4561	-16728832
	cell#2	81	758	877	0.3870	0.1935	-16763648		cell#5	111	416	685	0.0000	0.0000	-14060276		cell#8	40	402	558	0.8159	0.4079	-16755712		cell#11	33	18	427	1.5746	0.7873	-16773888		cell#14	29	544	560	0.7522	0.3761	-16770816		cell#17	35	585	573	1.6317	0.8159	-16739328
	cell#2	82	764	878	0.7847	0.3923	-16766976		cell#5	112	410	685	0.7740	0.3870	-15979520		cell#8	41	408	556	0.8159	0.4079	-16730624		cell#11	34	20	434	0.9391	0.4696	-16774400		cell#14	30	538	562	0.8159	0.4079	-16763904		cell#17	36	580	568	0.9122	0.4561	-16729088
	cell#2	83	764	878	0.0000	0.0000	-16766464		cell#5	113	401	682	1.2238	0.6119	-15321341		cell#8	42	401	556	0.9030	0.4515	-16730368		cell#11	35	21	436	0.2885	0.1442	-16774144		cell#14	31	533	565	0.7522	0.3761	-16767488		cell#17	37	581	557	1.4249	0.7124	-16745728
	cell#2	84	764	881	0.3870	0.1935	-16767232		cell#5	114	385	684	2.0801	1.0400	-16765184		cell#8	43	409	558	1.0638	0.5319	-16751872		cell#11	36	13	431	1.2170	0.6085	-16772352		cell#14	32	528	565	0.6450	0.3225	-16765184		cell#17	38	584	554	0.5473	0.2737	-16739328
	cell#2	85	764	893	1.5480	0.7740	-16765440		cell#6	63	513	630	-1.0000	-1.0000	-15261946		cell#8	44	407	554	0.5769	0.2885	-16736000		cell#11	37	14	437	0.7847	0.3923	-16773632		cell#14	33	525	576	1.4708	0.7354	-16764416		cell#17	39	590	554	0.7740	0.3870	-16747776
	cell#2	86	752	886	1.7921	0.8961	-16770304		cell#6	64	513	644	1.8060	0.9030	-15984896		cell#8	45	402	564	1.4423	0.7211	-16750336		cell#11	38	14	424	1.6770	0.8385	-16772096		cell#14	34	520	586	1.4423	0.7211	-16771328		cell#17	40	589	550	0.5319	0.2659	-16751104
	cell#2	87	752	886	0.0000	0.0000	-16642304		cell#6	65	513	652	1.0320	0.5160	-16181248		cell#8	46	403	562	0.2885	0.1442	-16735744		cell#11	39	15	435	1.4249	0.7124	-16773632		cell#14	35	520	594	1.0320	0.5160	-16767488		cell#17	41	578	546	1.5099	0.7550	-16722944
	cell#2	88	752	886	0.0000	0.0000	-16636924		cell#6	66	513	652	0.0000	0.0000	-15527936		cell#8	47	411	560	1.0638	0.5319	-16737280		cell#11	40	17	441	0.8159	0.4079	-16773888		cell#14	36	517	596	0.4651	0.2326	-16771328		cell#17	42	580	538	1.0638	0.5319	-16747776
	cell#2	89	758	897	1.6164	0.8082	-16773888		cell#6	67	509	660	1.1538	0.5769	-15393024		cell#8	48	411	568	1.0320	0.5160	-16743424		cell#11	41	15	432	1.1893	0.5947	-16771840		cell#14	37	509	602	1.2900	0.6450	-16764928		cell#17	43	582	546	1.0638	0.5319	-16750848
	cell#2	90	762	888	1.2705	0.6353	-16555770		cell#6	68	498	664	1.5099	0.7550	-14740477		cell#8	49	403	588	2.7787	1.3894	-16729088		cell#11	42	7	461	3.8807	1.9404	-16774144		cell#14	38	509	605	0.3870	0.1935	-16766976		cell#17	44	573	554	1.5534	0.7767	-16748032
	cell#2	91	776	886	1.8243	0.9122	-16763392		cell#6	69	494	669	0.8260	0.4130	-15726336		cell#8	50	406	584	0.6450	0.3225	-16746496		cell#11	43	6	464	0.4079	0.2040	-16773120		cell#14	39	509	614	1.1610	0.5805	-16769536		cell#17	45	573	564	1.2900	0.6450	-16750336
	cell#2	92	781	900	1.9177	0.9589	-16763904		cell#6	70	497	674	0.7522	0.3761	-15789568		cell#8	51	412	581	0.8654	0.4327	-16744704		cell#11	44	9	467	0.5473	0.2737	-16772864		cell#14	40	502	614	0.9030	0.4515	-16766208		cell#17	46	573	564	0.0000	0.0000	-16743936
	cell#2	93	770	904	1.5099	0.7550	-16759552		cell#6	71	502	680	1.0075	0.5038	-15527680		cell#8	52	405	583	0.9391	0.4696	-16742144		cell#11	45	14	469	0.6947	0.3473	-16774912		cell#14	41	493	612	1.1893	0.5947	-16759040		cell#17	47	581	566	1.0638	0.5319	-16730880
	cell#2	94	774	902	0.5769	0.2885	-16509433		cell#6	72	502	680	0.0000	0.0000	-16510720		cell#8	53	404	587	0.5319	0.2659	-16744192		cell#11	46	9	460	1.3281	0.6641	-16774144		cell#14	42	490	617	0.7522	0.3761	-16765696		cell#17	48	594	572	1.8470	0.9235	-16716544
	cell#2	95	777	892	1.3468	0.6734	-16740860		cell#6	73	502	680	0.0000	0.0000	-15266559		cell#8	54	411	580	1.2770	0.6385	-16743936		cell#11	47	9	446	1.8060	0.9030	-16769536		cell#14	43	480	616	1.2964	0.6482	-16770304		cell#17	49	584	564	1.6520	0.8260	-16739584
	cell#2	96	788	892	1.4190	0.7095	-15889140		cell#6	74	502	681	0.1290	0.0645	-15132923		cell#8	55	416	583	0.7522	0.3761	-16744448		cell#11	48	16	444	0.9391	0.4696	-16773120		cell#14	44	480	621	0.6450	0.3225	-16769536		cell#17	50	582	577	1.6967	0.8484	-16746240
	cell#2	97	798	892	1.2900	0.6450	-16772864		cell#6	75	497	684	0.7522	0.3761	-15134976		cell#8	56	410	578	1.0075	0.5038	-16747776		cell#11	49	8	447	1.1022	0.5511	-16772608		cell#14	45	482	624	0.4651	0.2326	-16768512		cell#17	51	578	573	0.7297	0.3649	-16743936
	cell#3	53	577	670	-1.0000	-1.0000	-16771840		cell#6	76	494	692	1.1022	0.5511	-15789056		cell#8	57	415	580	0.6947	0.3473	-16747520		cell#11	50	10	459	1.5694	0.7847	-16772096		cell#14	46	482	624	0.0000	0.0000	-16751616		cell#17	52	588	576	1.3468	0.6734	-16742912
	cell#3	54	566	682	2.1000	1.0500	-16701695		cell#6	77	494	692	0.0000	0.0000	-15393532		cell#8	58	411	577	0.6450	0.3225	-16733440		cell#11	51	5	458	0.6578	0.3289	-16774144		cell#14	47	493	628	1.5099	0.7550	-16763904		cell#17	53	578	573	1.3468	0.6734	-16728320
	cell#3	55	566	682	0.0000	0.0000	-16699648		cell#6	78	494	692	0.0000	0.0000	-14604796		cell#8	59	406	577	0.6450	0.3225	-16746496		cell#11	52	10	449	1.3281	0.6641	-16773120		cell#14	48	493	628	0.0000	0.0000	-16765952		cell#17	54	590	574	1.5534	0.7767	-16737280
	cell#3	56	573	684	0.9391	0.4696	-16763136		cell#6	79	494	706	1.8060	0.9030	-14933499		cell#8	60	412	577	0.7740	0.3870	-16729600		cell#11	53	12	460	1.4423	0.7211	-16772608		cell#14	49	482	622	1.6164	0.8082	-16768256		cell#17	55	578	568	1.7307	0.8654	-16723968
	cell#3	57	578	684	0.6450	0.3225	-16695552		cell#6	80	494	706	0.0000	0.0000	-15261694		cell#8	61	413	577	0.1290	0.0645	-16742400		cell#11	54	18	467	1.1893	0.5947	-16770816		cell#14	50	472	622	1.2900	0.6450	-16768512		cell#17	56	566	561	1.7921	0.8961	-16726272
	cell#3	58	585	686	0.9391	0.4696	-16635904		cell#6	81	494	708	0.2580	0.1290	-15067392		cell#8	62	405	577	1.0320	0.5160	-16739584		cell#11	55	7	475	1.7546	0.8773	-16771584		cell#14	51	466	622	0.7740	0.3870	-16763392		cell#17	57	557	556	1.3281	0.6641	-16737280
	cell#3	59	577	686	1.0320	0.5160	-16768000		cell#6	82	494	708	0.0000	0.0000	-15725568		cell#8	63	408	577	0.3870	0.1935	-16748032		cell#11	56	15	481	1.2900	0.6450	-16770304		cell#14	52	465	637	1.9393	0.9696	-16768000		cell#17	58	562	556	0.6450	0.3225	-16737792
	cell#3	60	570	689	0.9824	0.4912	-16765184		cell#6	83	494	708	0.0000	0.0000	-14999806		cell#8	64	405	577	0.3870	0.1935	-16742400		cell#11	57	19	478	0.6450	0.3225	-16774144		cell#14	53	480	626	2.3995	1.1998	-16767232		cell#17	59	573	558	1.4423	0.7211	-16727296
	cell#3	61	569	694	0.6578	0.3289	-16299510		cell#6	84	493	714	0.7847	0.3923	-15526912		cell#8	65	400	579	0.6947	0.3473	-16748288		cell#11	58	12	476	0.9391	0.4696	-16770048		cell#14	54	486	632	1.0946	0.5473	-16763136		cell#17	60	564	569	1.8334	0.9167	-16711936
	cell#3	62	560	706	1.9350	0.9675	-16773120		cell#6	85	493	714	0.0000	0.0000	-14982400		cell#9	26	269	405	-1.0000	-1.0000	-16772352		cell#11	59	12	476	0.0000	0.0000	-16771840		cell#14	55	469	630	2.2081	1.1041	-16768256		cell#17	61	558	569	0.7740	0.3870	-16711936
	cell#3	63	560	706	0.0000	0.0000	-16773632		cell#6	86	481	730	2.5800	1.2900	-15246583		cell#9	27	265	403	0.5769	0.2885	-16771840		cell#11	60	11	474	0.2885	0.1442	-16767488		cell#14	56	456	629	1.6820	0.8410	-16765952		cell#17	62	546	564	1.6770	0.8385	-16719616
	cell#3	64	574	702	1.8783	0.9391	-16641789		cell#6	87	481	730	0.0000	0.0000	-15981568		cell#9	28	265	401	0.2580	0.1290	-16770560		cell#11	61	12	487	1.6820	0.8410	-16771328		cell#14	57	456	621	1.0320	0.5160	-16770560		cell#17	63	537	565	1.1681	0.5841	-16734464
	cell#3	65	586	709	1.7921	0.8961	-16773376		cell#6	88	481	730	0.0000	0.0000	-15061760		cell#9	29	266	401	0.1290	0.0645	-16770560		cell#11	62	11	492	0.6578	0.3289	-16772096		cell#14	58	465	618	1.2238	0.6119	-16767232		cell#17	64	536	569	0.5319	0.2659	-16731392
	cell#3	66	558	701	3.7565	1.8783	-16772608		cell#6	89	481	730	0.0000	0.0000	-14994675		cell#9	30	266	410	1.1610	0.5805	-16768512		cell#11	63	17	495	0.8654	0.4327	-16772608		cell#14	59	452	622	1.7546	0.8773	-16761600		cell#17	65	546	568	1.2964	0.6482	-16720384
	cell#3	67	558	701	0.0000	0.0000	-16576510		cell#6	90	476	738	1.2170	0.6085	-15062782		cell#9	31	262	414	0.7297	0.3649	-16770560		cell#11	64	21	495	0.5160	0.2580	-16774144		cell#14	60	441	622	1.4190	0.7095	-16772608		cell#17	66	548	568	0.2580	0.1290	-16726784
	cell#3	68	566	694	1.3713	0.6856	-16773120		cell#6	91	476	738	0.0000	0.0000	-15258880		cell#9	32	261	409	0.6578	0.3289	-16769536		cell#11	65	23	496	0.2885	0.1442	-16769024		cell#14	61	446	622	0.6450	0.3225	-16764160		cell#17	67	550	561	0.9391	0.4696	-16723712
	cell#3	69	577	677	2.6121	1.3060	-16761600		cell#6	92	476	738	0.0000	0.0000	-15981568		cell#9	33	259	417	1.0638	0.5319	-16770304		cell#11	66	30	502	1.1893	0.5947	-16772864		cell#14	62	440	632	1.5044	0.7522	-16754176		cell#17	68	550	574	1.6770	0.8385	-16732160
	cell#3	70	577	677	0.0000	0.0000	-16501248		cell#6	93	476	738	0.0000	0.0000	-15325950		cell#9	34	254	414	0.7522	0.3761	-16769792		cell#12	42	185	382	-1.0000	-1.0000	-16771584		cell#14	63	452	630	1.5694	0.7847	-16754176		cell#18	1	858	566	-1.0000	-1.0000	-16762624
	cell#3	71	577	677	0.0000	0.0000	-16764928		cell#6	94	470	758	2.6936	1.3468	-15390464		cell#9	35	252	420	0.8159	0.4079	-16768768		cell#12	43	182	383	0.4079	0.2040	-16772096		cell#14	64	452	625	0.6450	0.3225	-16761344		cell#18	2	858	566	0.0000	0.0000	-16769280
	cell#3	72	557	698	3.7410	1.8705	-16767488		cell#6	95	470	758	0.0000	0.0000	-14919415		cell#9	36	245	428	1.3713	0.6856	-16769792		cell#12	44	175	393	1.5746	0.7873	-16770816		cell#14	65	452	620	0.6450	0.3225	-16756992		cell#18	3	858	566	0.0000	0.0000	-16768768
	cell#3	73	557	698	0.0000	0.0000	-16766720		cell#6	96	457	764	1.8470	0.9235	-15654400		cell#9	37	251	417	1.6164	0.8082	-16769024		cell#12	45	181	383	1.5044	0.7522	-16772096		cell#14	66	458	633	1.8470	0.9235	-16764416		cell#18	4	852	560	1.0946	0.5473	-16766208
	cell#3	74	554	702	0.6450	0.3225	-16771584		cell#6	97	457	764	0.0000	0.0000	-14728438		cell#9	38	264	411	1.8470	0.9235	-16768768		cell#12	46	177	393	1.3894	0.6947	-16771840		cell#14	67	468	637	1.3894	0.6947	-16764672		cell#18	5	846	558	0.8159	0.4079	-16767488
	cell#3	75	537	706	2.2529	1.1264	-16772864		cell#6	98	457	764	0.0000	0.0000	-14923520		cell#9	39	268	404	1.0400	0.5200	-16755712		cell#12	47	182	391	0.6947	0.3473	-16770304		cell#14	68	472	642	0.8260	0.4130	-16763136		cell#18	6	845	558	0.1290	0.0645	-16764928
	cell#3	76	537	706	0.0000	0.0000	-16772096		cell#6	99	444	776	2.2822	1.1411	-15911936		cell#9	40	262	401	0.8654	0.4327	-16767744		cell#12	48	180	394	0.4651	0.2326	-16769024		cell#15	1	354	476	-1.0000	-1.0000	-16776192		cell#18	7	845	558	0.0000	0.0000	-16763904
	cell#3	77	533	708	0.5769	0.2885	-16639232		cell#6	100	444	776	0.0000	0.0000	-15715328		cell#9	41	260	401	0.2580	0.1290	-16758272		cell#12	49	183	391	0.5473	0.2737	-16771584		cell#15	2	353	485	1.1681	0.5841	-16767488		cell#18	8	848	549	1.2238	0.6119	-16767232
	cell#3	78	524	709	1.1681	0.5841	-16762880		cell#6	101	444	776	0.0000	0.0000	-14400766		cell#9	42	255	404	0.7522	0.3761	-16765952		cell#12	50	188	393	0.6947	0.3473	-16770304		cell#15	3	350	480	0.7522	0.3761	-16772096		cell#18	9	854	552	0.8654	0.4327	-16762880
	cell#3	79	516	708	1.0400	0.5200	-16569598		cell#6	102	444	776	0.0000	0.0000	-15122688		cell#9	43	257	400	0.5769	0.2885	-16761600		cell#12	51	180	393	1.0320	0.5160	-16771072		cell#15	4	354	474	0.9302	0.4651	-16773376		cell#18	10	854	548	0.5160	0.2580	-16747264
	cell#3	80	518	713	0.6947	0.3473	-16768768		cell#6	103	438	777	0.7847	0.3923	-14133751		cell#9	44	253	402	0.5769	0.2885	-16764928		cell#12	52	191	390	1.4708	0.7354	-16770304		cell#15	5	362	480	1.2900	0.6450	-16772608		cell#18	11	858	556	1.1538	0.5769	-16754944
	cell#3	81	524	724	1.6164	0.8082	-16772608		cell#6	104	438	777	0.0000	0.0000	-15586048		cell#9	45	249	402	0.5160	0.2580	-16765184		cell#12	53	187	388	0.5769	0.2885	-16770304		cell#15	6	365	484	0.6450	0.3225	-16770560		cell#18	12	862	553	0.6450	0.3225	-16756992
	cell#3	82	524	724	0.0000	0.0000	-16640254		cell#6	105	438	777	0.0000	0.0000	-16040960		cell#9	46	249	408	0.7740	0.3870	-16763136		cell#12	54	190	399	1.4708	0.7354	-16769024		cell#15	7	366	489	0.6578	0.3289	-16769024		cell#18	13	862	553	0.0000	0.0000	-16761600
	cell#3	83	524	724	0.0000	0.0000	-16093172		cell#6	106	438	777	0.0000	0.0000	-15123456		cell#9	47	241	409	1.0400	0.5200	-16761856		cell#12	55	188	395	0.5769	0.2885	-16770816		cell#15	8	357	492	1.2238	0.6119	-16764928		cell#18	14	860	549	0.5769	0.2885	-16754944
	cell#3	84	537	732	1.9691	0.9845	-16706814		cell#6	107	432	788	1.6164	0.8082	-15384320		cell#9	48	236	414	0.9122	0.4561	-16759040		cell#12	56	184	396	0.5319	0.2659	-16767488		cell#15	9	354	496	0.6450	0.3225	-16770048		cell#18	15	860	549	0.0000	0.0000	-16744704
	cell#3	85	537	708	3.0960	1.5480	-16741627		cell#6	108	432	788	0.0000	0.0000	-14333694		cell#9	49	243	407	1.2770	0.6385	-16762624		cell#12	57	179	396	0.6450	0.3225	-16765696		cell#15	10	353	501	0.6578	0.3289	-16769024		cell#18	16	860	554	0.6450	0.3225	-16734976
	cell#3	86	534	730	2.8643	1.4321	-16765184										cell#9	50	244	396	1.4249	0.7124	-16764928		cell#12	58	188	391	1.3281	0.6641	-16769280		cell#15	11	352	500	0.1824	0.0912	-16766976		cell#18	17	862	569	1.9521	0.9761	-16749824
	cell#3	87	529	736	1.0075	0.5038	-16766720										cell#9	51	249	396	0.6450	0.3225	-16766464		cell#12	59	181	399	1.3713	0.6856	-16770816		cell#15	12	352	498	0.2580	0.1290	-16772864		cell#18	18	856	574	1.0075	0.5038	-16739072
	cell#3	88	525	741	0.8260	0.4130	-16763648										cell#9	52	238	402	1.6164	0.8082	-16764928		cell#12	60	169	395	1.6317	0.8159	-16768768		cell#15	13	350	490	1.0638	0.5319	-16767744		cell#18	19	860	565	1.2705	0.6353	-16743424
	cell#3	89	521	752	1.5099	0.7550	-16243447										cell#9	53	244	400	0.8159	0.4079	-16762880		cell#12	61	178	394	1.1681	0.5841	-16767488		cell#15	14	344	481	1.3953	0.6977	-16765184		cell#18	20	861	576	1.4249	0.7124	-16736000
	cell#3	90	514	765	1.9047	0.9523	-16702719										cell#9	54	236	405	1.2170	0.6085	-16763904		cell#12	62	180	403	1.1893	0.5947	-16768256		cell#15	15	340	482	0.5319	0.2659	-16763392		cell#18	21	861	569	0.9030	0.4515	-16723968
	cell#3	91	505	777	1.9350	0.9675	-16770560										cell#9	55	230	411	1.0946	0.5473	-16763904		cell#12	63	179	400	0.4079	0.2040	-16769024		cell#15	16	346	489	1.1893	0.5947	-16770560		cell#18	22	853	566	1.1022	0.5511	-16750080
	cell#3	92	516	761	2.5047	1.2524	-16768768										cell#9	56	232	411	0.2580	0.1290	-16762112		cell#12	64	187	395	1.2170	0.6085	-16768512		cell#15	17	338	504	2.1930	1.0965	-16768000		cell#18	23	853	576	1.2900	0.6450	-16741632
	cell#3	93	504	777	2.5800	1.2900	-15816951										cell#9	57	235	404	0.9824	0.4912	-16762112		cell#12	65	190	387	1.1022	0.5511	-16769536		cell#15	18	338	492	1.5480	0.7740	-16764416		cell#18	24	857	576	0.5160	0.2580	-16731648
	cell#3	94	504	777	0.0000	0.0000	-16287228										cell#9	58	242	396	1.3713	0.6856	-16762880		cell#12	66	195	392	0.9122	0.4561	-16768256		cell#15	19	337	481	1.4249	0.7124	-16755712		cell#18	25	860	570	0.8654	0.4327	-16721152
	cell#3	95	509	788	1.5587	0.7794	-16002035										cell#9	59	244	391	0.6947	0.3473	-16762880		cell#12	67	198	398	0.8654	0.4327	-16767744		cell#15	20	341	473	1.1538	0.5769	-16763904		cell#18	26	864	576	0.9302	0.4651	-16741888
	cell#3	96	504	793	0.9122	0.4561	-16754688										cell#9	60	247	388	0.5473	0.2737	-16761856		cell#12	68	205	392	1.1893	0.5947	-16765952		cell#15	21	341	461	1.5480	0.7740	-16766720		cell#18	27	862	573	0.4651	0.2326	-16723200
	cell#3	97	504	793	0.0000	0.0000	-16482045										cell#9	61	239	395	1.3713	0.6856	-16762880		cell#12	69	206	392	0.1290	0.0645	-16769792		cell#15	22	334	461	0.9030	0.4515	-16766464		cell#18	28	861	561	1.5534	0.7767	-16737024
	cell#3	98	504	793	0.0000	0.0000	-16699136										cell#9	62	234	399	0.8260	0.4130	-16762112		cell#12	70	206	392	0.0000	0.0000	-16766720		cell#15	23	345	485	3.4057	1.7028	-16771072		cell#18	29	865	569	1.1538	0.5769	-16733696
	cell#3	99	498	804	1.6164	0.8082	-16743936										cell#9	63	227	403	1.0400	0.5200	-16762368		cell#12	71	197	394	1.1893	0.5947	-16769024		cell#15	24	334	482	1.4708	0.7354	-16761344		cell#18	30	852	570	1.6820	0.8410	-16735488
	cell#3	100	498	804	0.0000	0.0000	-16290301										cell#9	64	220	411	1.3713	0.6856	-16760064		cell#12	72	205	395	1.0400	0.5200	-16764416		cell#15	25	326	474	1.4595	0.7297	-16766208		cell#18	31	844	581	1.7546	0.8773	-16737024
	cell#3	101	490	801	1.1022	0.5511	-16757504										cell#9	65	217	413	0.4651	0.2326	-16761600		cell#12	73	218	392	1.7211	0.8605	-16765440		cell#15	26	325	482	1.0400	0.5200	-16752896		cell#18	32	849	574	1.1097	0.5548	-16712704
	cell#3	102	486	801	0.5160	0.2580	-16766976										cell#9	66	212	421	1.2170	0.6085	-16761344		cell#12	74	209	402	1.7355	0.8678	-16769280		cell#15	27	336	481	1.4249	0.7124	-16755712		cell#18	33	857	566	1.4595	0.7297	-16725504
	cell#3	103	486	813	1.5480	0.7740	-15569392																		cell#12	75	209	399	0.3870	0.1935	-16767232		cell#15	28	330	478	0.8654	0.4327	-16763136		cell#18	34	857	574	1.0320	0.5160	-16730624
	cell#3	104	494	812	1.0400	0.5200	-16421885																		cell#12	76	209	394	0.6450	0.3225	-16767744		cell#15	29	336	476	0.8159	0.4079	-16764672		cell#18	35	864	574	0.9030	0.4515	-16719104
	cell#3	105	488	813	0.7847	0.3923	-16276217																		cell#12	77	214	390	0.8260	0.4130	-16765440		cell#15	30	321	480	2.0026	1.0013	-16758528		cell#18	36	857	573	0.9122	0.4561	-16719872
	cell#3	106	494	813	0.7740	0.3870	-16742144																		cell#12	78	205	391	1.1681	0.5841	-16766976		cell#15	31	320	481	0.1824	0.0912	-16763392		cell#18	37	860	572	0.4079	0.2040	-16721920
	cell#3	107	497	809	0.6450	0.3225	-16675840																		cell#12	79	200	402	1.5587	0.7794	-16770304		cell#15	32	329	477	1.2705	0.6353	-16768000		cell#18	38	854	578	1.0946	0.5473	-16721664
	cell#3	108	506	812	1.2238	0.6119	-16749056																		cell#12	80	209	400	1.1893	0.5947	-16766464		cell#15	33	334	472	0.9122	0.4561	-16769280		cell#18	39	849	576	0.6947	0.3473	-16711936
	cell#3	109	504	820	1.0638	0.5319	-16750848																		cell#12	81	212	397	0.5473	0.2737	-16767232		cell#15	34	340	468	0.9302	0.4651	-16760832		cell#18	40	861	581	1.6770	0.8385	-16721920
	cell#3	110	493	829	1.8334	0.9167	-16749568																		cell#12	82	212	397	0.0000	0.0000	-16766208		cell#15	35	332	474	1.2900	0.6450	-16763136		cell#18	41	862	574	0.9122	0.4561	-16711936
	cell#3	111	493	829	0.0000	0.0000	-16736768																		cell#12	83	212	404	0.9030	0.4515	-16768768		cell#15	36	325	484	1.5746	0.7873	-16749568		cell#18	42	852	573	1.2964	0.6482	-16711936
																									cell#12	84	215	391	1.7211	0.8605	-16768256		cell#15	37	320	484	0.6450	0.3225	-16763904		cell#18	43	860	564	1.5534	0.7767	-16717824
																									cell#12	85	211	399	1.1538	0.5769	-16767488		cell#15	38	321	473	1.4249	0.7124	-16757760		cell#18	44	866	566	0.8159	0.4079	-16726272
																									cell#12	86	214	399	0.3870	0.1935	-16769792		cell#15	39	325	472	0.5319	0.2659	-16755968		cell#18	45	844	566	2.8380	1.4190	-16722688
																									cell#12	87	219	399	0.6450	0.3225	-16769024		cell#15	40	320	477	0.9122	0.4561	-16752128		cell#18	46	853	566	1.1610	0.5805	-16719616
																									cell#12	88	221	400	0.2885	0.1442	-16767744		cell#15	41	317	478	0.4079	0.2040	-16756480		cell#18	47	872	561	2.5344	1.2672	-16722944
																									cell#12	89	221	400	0.0000	0.0000	-16768512		cell#15	42	310	481	0.9824	0.4912	-16755968		cell#18	48	869	570	1.2238	0.6119	-16712704
																									cell#12	90	227	403	0.8654	0.4327	-16767232		cell#15	43	316	474	1.1893	0.5947	-16735232		cell#18	49	861	568	1.0638	0.5319	-16711936
																									cell#12	91	227	399	0.5160	0.2580	-16768000		cell#15	44	316	484	1.2900	0.6450	-16756992		cell#18	50	861	568	0.0000	0.0000	-16712960
																									cell#12	92	230	405	0.8654	0.4327	-16768256		cell#15	45	308	470	2.0801	1.0400	-16744448		cell#18	51	862	565	0.4079	0.2040	-16711936
																									cell#12	93	232	402	0.4651	0.2326	-16768256		cell#15	46	313	473	0.7522	0.3761	-16755456		cell#18	52	842	565	2.5800	1.2900	-16711936
																									cell#12	94	236	406	0.7297	0.3649	-16767744		cell#15	47	313	465	1.0320	0.5160	-16747520		cell#18	53	820	562	2.8643	1.4321	-16711936
																									cell#12	95	229	409	0.9824	0.4912	-16770048		cell#15	48	306	468	0.9824	0.4912	-16741376		cell#18	54	809	564	1.4423	0.7211	-16711936
																									cell#12	96	226	398	1.4708	0.7354	-16768256		cell#15	49	318	477	1.9350	0.9675	-16743424		cell#18	55	800	565	1.1681	0.5841	-16711936
																									cell#12	97	228	407	1.1893	0.5947	-16767744		cell#15	50	329	473	1.5099	0.7550	-16758272		cell#18	56	800	565	0.0000	0.0000	-16711936
																									cell#12	98	239	408	1.4249	0.7124	-16768512		cell#15	51	328	468	0.6578	0.3289	-16753152		cell#18	57	800	565	0.0000	0.0000	-16711936
																									cell#12	99	237	408	0.2580	0.1290	-16770816		cell#15	52	321	461	1.2770	0.6385	-16737024		cell#18	58	788	572	1.7921	0.8961	-16711936
																									cell#12	100	242	412	0.8260	0.4130	-16769280		cell#15	53	321	454	0.9030	0.4515	-16728576		cell#18	59	780	573	1.0400	0.5200	-16711936
																									cell#12	101	237	409	0.7522	0.3761	-16769536		cell#15	54	321	464	1.2900	0.6450	-16758784		cell#18	60	766	577	1.8783	0.9391	-16762880
																									cell#12	102	242	407	0.6947	0.3473	-16765184		cell#15	55	310	460	1.5099	0.7550	-16760320		cell#18	61	772	569	1.2900	0.6450	-16711936
																									cell#12	103	252	413	1.5044	0.7522	-16769536		cell#15	56	305	454	1.0075	0.5038	-16745984		cell#18	62	778	566	0.8654	0.4327	-16711936
																									cell#12	104	254	414	0.2885	0.1442	-16768000		cell#15	57	302	448	0.8654	0.4327	-16754432		cell#18	63	776	566	0.2580	0.1290	-16711936
																									cell#12	105	250	410	0.7297	0.3649	-16768256		cell#15	58	300	444	0.5769	0.2885	-16744192		cell#18	64	760	560	2.2044	1.1022	-16711936
																									cell#12	106	256	414	0.9302	0.4651	-16767744		cell#15	59	305	444	0.6450	0.3225	-16728576		cell#18	65	752	557	1.1022	0.5511	-16711936
																									cell#12	107	260	416	0.5769	0.2885	-16768512		cell#15	60	305	440	0.5160	0.2580	-16740096		cell#18	66	754	565	1.0638	0.5319	-16711936
																									cell#12	108	260	416	0.0000	0.0000	-16769536		cell#15	61	298	426	2.0192	1.0096	-16732928		cell#18	67	756	578	1.6967	0.8484	-16711936
																																	cell#15	62	297	418	1.0400	0.5200	-16743936		cell#18	68	756	573	0.6450	0.3225	-16711936
																																	cell#15	63	297	434	2.0640	1.0320	-16749056		cell#18	69	746	569	1.3894	0.6947	-16711936
																																	cell#15	64	296	434	0.1290	0.0645	-16752640		cell#18	70	734	561	1.8605	0.9302	-16711936
																																	cell#15	65	290	440	1.0946	0.5473	-16754432		cell#18	71	737	577	2.1000	1.0500	-16711936
																																	cell#15	66	293	430	1.3468	0.6734	-16758272		cell#18	72	734	586	1.2238	0.6119	-16711936
																																									cell#18	73	734	586	0.0000	0.0000	-16711936
																																									cell#18	74	733	590	0.5319	0.2659	-16711936
																																									cell#18	75	724	585	1.3281	0.6641	-16722176
																																									cell#18	76	718	594	1.3953	0.6977	-16711936
																																									cell#18	77	713	594	0.6450	0.3225	-16711936
																																									cell#18	78	701	590	1.6317	0.8159	-16711936
																																									cell#18	79	693	593	1.1022	0.5511	-16711936

## Sheet: Fig2H
	Manual tracking of RFP+/GFP- SCPs and Alcama-ΔN-GFP+ SCPs
	Track n¬∞	Slice n¬∞	X	Y	Distance	Velocity	Pixel Value
	1	1	346	421	-1.0000	-1.0000	-6568176
	1	2	354	429	1.4595	0.7297	-6952953
	1	3	362	429	1.0320	0.5160	-4538846
	1	4	362	437	1.0320	0.5160	-3426258
	1	5	368	441	0.9302	0.4651	-6449398
	1	6	372	444	0.6450	0.3225	-3678192
	1	7	366	445	0.7847	0.3923	-589942
	1	8	372	450	1.0075	0.5038	-5724151
	1	9	369	452	0.4651	0.2326	-4857525
	1	10	368	460	1.0400	0.5200	-6780915
	1	11	360	460	1.0320	0.5160	-5520369
	1	12	364	460	0.5160	0.2580	-4732918
	1	13	366	464	0.5769	0.2885	-525006
	1	14	370	470	0.9302	0.4651	-2893823
	1	15	372	470	0.2580	0.1290	-4401377
	1	16	380	474	1.1538	0.5769	-1590482
	1	17	385	477	0.7522	0.3761	-458952
	1	18	388	482	0.7522	0.3761	-4676606
	1	19	385	482	0.3870	0.1935	-8067068
	1	20	382	484	0.4651	0.2326	-327872
	1	21	382	484	0.0000	0.0000	-3025633
	1	22	373	484	1.1610	0.5805	-4620018
	1	23	380	489	1.1097	0.5548	-3145950
	1	24	389	496	1.4708	0.7354	-3243766
	1	25	389	496	0.0000	0.0000	-9015039
	1	26	392	500	0.6450	0.3225	-6517492
	1	27	392	501	0.1290	0.0645	-3084991
	1	28	393	508	0.9122	0.4561	-5471712
	1	29	394	508	0.1290	0.0645	-8375038
	1	30	393	505	0.4079	0.2040	-7340286
	1	31	396	505	0.3870	0.1935	-8018944
	1	32	396	505	0.0000	0.0000	-5853113
	1	33	397	518	1.6820	0.8410	-3017174
	1	34	398	510	1.0400	0.5200	-7164141
	1	35	402	513	0.6450	0.3225	-6952668
	1	36	405	513	0.3870	0.1935	-4853175
	1	37	410	513	0.6450	0.3225	-7684326
	1	38	404	520	1.1893	0.5947	-6386165
	1	39	409	521	0.6578	0.3289	-7952621
	1	40	413	518	0.6450	0.3225	-5130724
	1	41	416	513	0.7522	0.3761	-7542000
	1	42	416	513	0.0000	0.0000	-8685555
	1	43	412	510	0.6450	0.3225	-6314444
	1	44	417	514	0.8260	0.4130	-5576921
	1	45	420	514	0.3870	0.1935	-11298277
	1	46	420	518	0.5160	0.2580	-11879168
	1	47	418	529	1.4423	0.7211	-10301690
	1	48	409	521	1.5534	0.7767	-9278200
	1	49	402	521	0.9030	0.4515	-9993215
	1	50	406	521	0.5160	0.2580	-3615169
	1	51	394	525	1.6317	0.8159	-5796860
	1	52	404	525	1.2900	0.6450	-4736453
	1	53	398	518	1.1893	0.5947	-7956208
	1	54	400	524	0.8159	0.4079	-8539637
	2	77	630	581	-1.0000	-1.0000	-11522300
	2	78	630	581	0.0000	0.0000	-10470382
	2	79	634	586	0.8260	0.4130	-12639483
	2	80	640	593	1.1893	0.5947	-10865145
	2	81	644	604	1.5099	0.7550	-11724288
	2	82	644	596	1.0320	0.5160	-11457535
	2	83	654	598	1.3155	0.6578	-14017792
	2	84	656	605	0.9391	0.4696	-11981558
	2	85	662	614	1.3953	0.6977	-11528702
	2	86	662	621	0.9030	0.4515	-7653104
	2	87	662	621	0.0000	0.0000	-8369905
	2	88	662	632	1.4190	0.7095	-7991807
	2	89	662	632	0.0000	0.0000	-10088446
	2	90	660	638	0.8159	0.4079	-7529984
	2	91	660	638	0.0000	0.0000	-11268350
	2	92	658	642	0.5769	0.2885	-6355707
	2	93	658	642	0.0000	0.0000	-10217472
	2	94	661	645	0.5473	0.2737	-10807036
	2	95	661	645	0.0000	0.0000	-11072512
	2	96	661	645	0.0000	0.0000	-10021628
	2	97	665	645	0.5160	0.2580	-11262976
	2	98	665	645	0.0000	0.0000	-11005182
	2	99	665	645	0.0000	0.0000	-10150655
	2	100	665	645	0.0000	0.0000	-10222335
	2	101	665	645	0.0000	0.0000	-8974329
	2	102	668	644	0.4079	0.2040	-9098488
	2	103	673	649	0.9122	0.4561	-11126254
	2	104	673	649	0.0000	0.0000	-13750528
	2	105	673	649	0.0000	0.0000	-16633856
	2	106	673	649	0.0000	0.0000	-12035051
	2	107	672	656	0.9122	0.4561	-12897269
	2	108	672	656	0.0000	0.0000	-14800384
	2	109	672	657	0.1290	0.0645	-13160693
	2	110	672	657	0.0000	0.0000	-14087168
	2	111	672	657	0.0000	0.0000	-13754365
	2	112	680	657	1.0320	0.5160	-11656960
	2	113	680	657	0.0000	0.0000	-12566000
	2	114	680	657	0.0000	0.0000	-13950719
	2	115	685	654	0.7522	0.3761	-12180224
	2	116	685	654	0.0000	0.0000	-13224188
	2	117	685	654	0.0000	0.0000	-11850744
	2	118	685	654	0.0000	0.0000	-13086706
	2	119	685	654	0.0000	0.0000	-10138859
	2	120	689	657	0.6450	0.3225	-12308736
	2	121	689	657	0.0000	0.0000	-12964607
	2	122	689	657	0.0000	0.0000	-14210043
	2	123	696	657	1.1097	0.5548	-9094645
	2	124	696	657	0.0000	0.0000	-11657984
	2	125	696	657	0.0000	0.0000	-11197692
	2	126	696	657	0.0000	0.0000	-12251645
	3	1	368	489	-1.0000	-1.0000	-9538042
	3	2	373	494	0.9122	0.4561	-9018618
	3	3	380	489	1.1097	0.5548	-9795827
	3	4	384	488	0.5319	0.2659	-10594300
	3	5	384	488	0.0000	0.0000	-10404863
	3	6	390	485	0.8654	0.4327	-11311100
	3	7	390	490	0.6450	0.3225	-10336256
	3	8	392	493	0.4651	0.2326	-8225266
	3	9	393	493	0.1290	0.0645	-8033788
	3	10	392	500	0.9122	0.4561	-9475839
	3	11	394	490	1.3155	0.6578	-9536251
	3	12	396	484	0.8159	0.4079	-7826675
	3	13	396	477	0.9030	0.4515	-11564544
	3	14	394	485	1.0638	0.5319	-5143541
	3	15	400	486	0.7847	0.3923	-9008378
	3	16	405	489	0.7522	0.3761	-7368191
	3	17	409	489	0.5160	0.2580	-5074168
	3	18	412	489	0.3870	0.1935	-6126847
	3	19	420	490	1.0400	0.5200	-6770943
	3	20	421	484	0.7847	0.3923	-5391358
	3	21	421	481	0.3870	0.1935	-5724156
	3	22	422	481	0.1290	0.0645	-6983936
	3	23	422	485	0.5160	0.2580	-7352812
	3	24	426	482	0.6450	0.3225	-5009657
	3	25	433	478	1.0400	0.5200	-3281895
	3	26	441	478	1.0320	0.5160	-3473657
	3	27	441	478	0.0000	0.0000	-5243114
	3	28	437	473	0.8260	0.4130	-4915703
	3	29	433	473	0.5160	0.2580	-6881536
	3	30	433	473	0.0000	0.0000	-5832956
	3	31	446	477	1.7546	0.8773	-3679477
	3	32	446	474	0.3870	0.1935	-983226
	3	33	446	476	0.2580	0.1290	-5916662
	3	34	446	476	0.0000	0.0000	-4462073
	3	35	453	482	1.1893	0.5947	-918994
	3	36	453	482	0.0000	0.0000	-8008704
	3	37	456	488	0.8654	0.4327	-5701888
	3	38	456	488	0.0000	0.0000	-4718847
	3	39	465	492	1.2705	0.6353	-3604710
	3	40	465	492	0.0000	0.0000	-6358267
	3	41	465	492	0.0000	0.0000	-4535293
	3	42	465	492	0.0000	0.0000	-4391150
	3	43	474	498	1.3953	0.6977	-2162894
	3	44	474	498	0.0000	0.0000	-6684926
	3	45	474	498	0.0000	0.0000	-7096316
	3	46	484	504	1.5044	0.7522	-3735796
	3	47	484	504	0.0000	0.0000	-1900767
	3	48	484	504	0.0000	0.0000	-4718848
	4	1	433	505	-1.0000	-1.0000	-11979008
	4	2	433	505	0.0000	0.0000	-12367103
	4	3	440	500	1.1097	0.5548	-12305920
	4	4	444	498	0.5769	0.2885	-11516669
	4	5	449	500	0.6947	0.3473	-11186429
	4	6	449	500	0.0000	0.0000	-11705080
	4	7	449	500	0.0000	0.0000	-11250686
	4	8	453	508	1.1538	0.5769	-11906815
	4	9	453	508	0.0000	0.0000	-11906304
	4	10	458	509	0.6578	0.3289	-12037886
	4	11	458	509	0.0000	0.0000	-12161275
	4	12	458	502	0.9030	0.4515	-8619744
	4	13	458	502	0.0000	0.0000	-11833088
	4	14	453	500	0.6947	0.3473	-8475875
	4	15	453	500	0.0000	0.0000	-8597981
	4	16	453	504	0.5160	0.2580	-11375354
	4	17	458	505	0.6578	0.3289	-12091129
	4	18	458	505	0.0000	0.0000	-10629104
	4	19	464	506	0.7847	0.3923	-10893540
	4	20	464	506	0.0000	0.0000	-10654206
	4	21	466	504	0.3649	0.1824	-9403639
	4	22	474	502	1.0638	0.5319	-10787839
	4	23	477	502	0.3870	0.1935	-10255358
	4	24	478	498	0.5319	0.2659	-9407741
	4	25	478	492	0.7740	0.3870	-9987320
	4	26	478	492	0.0000	0.0000	-8620014
	4	27	480	490	0.3649	0.1824	-7752700
	4	28	480	490	0.0000	0.0000	-9398014
	4	29	481	481	1.1681	0.5841	-7170042
	4	30	482	473	1.0400	0.5200	-3014863
	4	31	482	470	0.3870	0.1935	-4460524
	4	32	489	480	1.5746	0.7873	-4066026
	4	33	485	477	0.6450	0.3225	-5833214
	4	34	496	474	1.4708	0.7354	-4130801
	4	35	496	469	0.6450	0.3225	-7412479
	4	36	496	469	0.0000	0.0000	-7608576
	4	37	496	469	0.0000	0.0000	-6298368
	4	38	508	472	1.5956	0.7978	-7406336
	4	39	508	472	0.0000	0.0000	-6429949
	4	40	510	472	0.2580	0.1290	-5374188
	4	41	510	472	0.0000	0.0000	-4784380
	4	42	510	464	1.0320	0.5160	-11017461
	4	43	510	464	0.0000	0.0000	-10849784
	4	44	509	458	0.7847	0.3923	-10321405
	4	45	509	458	0.0000	0.0000	-10433518
	4	46	513	456	0.5769	0.2885	-12215800
	4	47	513	456	0.0000	0.0000	-13072639
	4	48	518	456	0.6450	0.3225	-12402684
	4	49	518	456	0.0000	0.0000	-12873472
	4	50	518	456	0.0000	0.0000	-12270324
	4	51	518	456	0.0000	0.0000	-13336320
	4	52	524	449	1.1893	0.5947	-8014066
	4	53	524	449	0.0000	0.0000	-8543741
	4	54	525	446	0.4079	0.2040	-10037242
	4	55	525	446	0.0000	0.0000	-10184446
	4	56	528	442	0.6450	0.3225	-8999935
	4	57	528	442	0.0000	0.0000	-7224320
	4	58	533	436	1.0075	0.5038	-4600565
	4	59	533	436	0.0000	0.0000	-4466426
	4	60	530	430	0.8654	0.4327	-6765559
	4	61	530	430	0.0000	0.0000	-4936958
	4	62	532	432	0.3649	0.1824	-5664764
	4	63	532	432	0.0000	0.0000	-6976765
	4	64	538	433	0.7847	0.3923	-5505268
	4	65	538	433	0.0000	0.0000	-3545344
	4	66	544	433	0.7740	0.3870	-5711087
	4	67	544	433	0.0000	0.0000	-7012858
	5	1	405	481	-1.0000	-1.0000	-6801889
	5	2	402	474	0.9824	0.4912	-7718911
	5	3	402	468	0.7740	0.3870	-5353702
	5	4	406	462	0.9302	0.4651	-8178176
	5	5	406	458	0.5160	0.2580	-8304120
	5	6	414	461	1.1022	0.5511	-7307493
	5	7	421	460	0.9122	0.4561	-9023744
	5	8	421	460	0.0000	0.0000	-6862592
	5	9	418	460	0.3870	0.1935	-7568639
	5	10	417	458	0.2885	0.1442	-7769073
	5	11	421	457	0.5319	0.2659	-10646776
	5	12	418	453	0.6450	0.3225	-7698158
	5	13	414	446	1.0400	0.5200	-6424279
	5	14	412	446	0.2580	0.1290	-12281587
	5	15	412	446	0.0000	0.0000	-14721531
	5	16	416	449	0.6450	0.3225	-14789116
	5	17	428	449	1.5480	0.7740	-14175230
	5	18	428	449	0.0000	0.0000	-13919475
	5	19	422	446	0.8654	0.4327	-14918912
	5	20	422	441	0.6450	0.3225	-14454016
	5	21	422	437	0.5160	0.2580	-13665275
	5	22	422	436	0.1290	0.0645	-12484341
	5	23	422	436	0.0000	0.0000	-15704576
	5	24	424	433	0.4651	0.2326	-13663485
	5	25	429	433	0.6450	0.3225	-13799680
	5	26	429	433	0.0000	0.0000	-13740030
	5	27	432	433	0.3870	0.1935	-12289777
	5	28	432	433	0.0000	0.0000	-12944628
	5	29	432	425	1.0320	0.5160	-13934592
	5	30	432	425	0.0000	0.0000	-12149244
	5	31	432	425	0.0000	0.0000	-11545856
	5	32	436	426	0.5319	0.2659	-13518327
	5	33	436	426	0.0000	0.0000	-13637630
	5	34	442	432	1.0946	0.5473	-9583074
	5	35	442	432	0.0000	0.0000	-12859136
	5	36	446	424	1.1538	0.5769	-11337976
	5	37	446	424	0.0000	0.0000	-16586751
	5	38	457	429	1.5587	0.7794	-14161406
	5	39	457	429	0.0000	0.0000	-13828352
	5	40	464	424	1.1097	0.5548	-16153600
	5	41	464	424	0.0000	0.0000	-15568640
	5	42	468	422	0.5769	0.2885	-14072560
	5	43	468	422	0.0000	0.0000	-15323136
	5	44	484	422	2.0640	1.0320	-14697724
	5	45	489	418	0.8260	0.4130	-12876015
	6	1	622	476	-1.0000	-1.0000	-8104947
	6	2	622	476	0.0000	0.0000	-12166651
	6	3	622	476	0.0000	0.0000	-11184110
	6	4	630	476	1.0320	0.5160	-13090556
	6	5	634	477	0.5319	0.2659	-11967995
	6	6	634	477	0.0000	0.0000	-12418039
	6	7	640	478	0.7847	0.3923	-12158464
	6	8	640	478	0.0000	0.0000	-12669682
	6	9	633	480	0.9391	0.4696	-13777661
	6	10	633	488	1.0320	0.5160	-9963726
	6	11	633	490	0.2580	0.1290	-12745449
	6	12	633	490	0.0000	0.0000	-12161529
	6	13	633	490	0.0000	0.0000	-13384177
	6	14	629	492	0.5769	0.2885	-14048512
	6	15	629	492	0.0000	0.0000	-12795898
	6	16	634	500	1.2170	0.6085	-10752256
	6	17	641	509	1.4708	0.7354	-14446843
	6	18	644	510	0.4079	0.2040	-9900020
	6	19	644	510	0.0000	0.0000	-11756029
	6	20	652	510	1.0320	0.5160	-13460224
	6	21	652	510	0.0000	0.0000	-10360302
	6	22	656	517	1.0400	0.5200	-13790208
	6	23	656	517	0.0000	0.0000	-10102201
	6	24	654	520	0.4651	0.2326	-13851899
	6	25	654	520	0.0000	0.0000	-13175024
	6	26	657	520	0.3870	0.1935	-12718580
	6	27	657	520	0.0000	0.0000	-13052413
	6	28	661	525	0.8260	0.4130	-9896161
	6	29	665	520	0.8260	0.4130	-11469024
	6	30	665	520	0.0000	0.0000	-13631722
	6	31	670	521	0.6578	0.3289	-12124409
	6	32	670	521	0.0000	0.0000	-12589560
	6	33	677	528	1.2770	0.6385	-10551543
	6	34	677	528	0.0000	0.0000	-13238528
	6	35	676	536	1.0400	0.5200	-12189944
	6	36	676	536	0.0000	0.0000	-11927788
	6	37	676	544	1.0320	0.5160	-12583167
	6	38	676	544	0.0000	0.0000	-11206901
	6	39	678	552	1.0638	0.5319	-13828351
	6	40	678	552	0.0000	0.0000	-11993332
	6	41	682	558	0.9302	0.4651	-10092791
	6	42	682	558	0.0000	0.0000	-8913116
	6	43	684	565	0.9391	0.4696	-8519897
	6	44	684	565	0.0000	0.0000	-9961728
	6	45	686	562	0.4651	0.2326	-11272445
	6	46	686	562	0.0000	0.0000	-8061182
	6	47	690	562	0.5160	0.2580	-6422763
	6	48	690	562	0.0000	0.0000	-7864574
	6	49	690	562	0.0000	0.0000	-7733468
	6	50	690	562	0.0000	0.0000	-8061161
	6	51	700	569	1.5746	0.7873	-8585472
	6	52	700	569	0.0000	0.0000	-10158336
	6	53	700	576	0.9030	0.4515	-7536890
	6	54	700	576	0.0000	0.0000	-8585471
	6	55	696	582	0.9302	0.4651	-9765117
	6	56	696	582	0.0000	0.0000	-10092797
	6	57	696	582	0.0000	0.0000	-7930110
	6	58	694	592	1.3155	0.6578	-8782072
	6	59	694	592	0.0000	0.0000	-7799025
	6	60	694	592	0.0000	0.0000	-7602428
	6	61	690	594	0.5769	0.2885	-7667951
	6	62	690	594	0.0000	0.0000	-8323316
	6	63	690	594	0.0000	0.0000	-6816000
	6	64	690	594	0.0000	0.0000	-7405800
	7	1	684	480	-1.0000	-1.0000	-13688317
	7	2	684	480	0.0000	0.0000	-14148863
	7	3	682	474	0.8159	0.4079	-14147069
	7	4	688	473	0.7847	0.3923	-14210559
	7	5	692	473	0.5160	0.2580	-13879544
	7	6	692	473	0.0000	0.0000	-14273276
	7	7	692	473	0.0000	0.0000	-14075643
	7	8	692	481	1.0320	0.5160	-12898040
	7	9	692	481	0.0000	0.0000	-14014720
	7	10	694	481	0.2580	0.1290	-14080512
	7	11	694	481	0.0000	0.0000	-13154813
	7	12	689	486	0.9122	0.4561	-12895486
	7	13	689	486	0.0000	0.0000	-12433394
	7	14	684	489	0.7522	0.3761	-13090296
	7	15	684	489	0.0000	0.0000	-13470961
	7	16	700	496	2.2529	1.1264	-13415678
	7	17	700	496	0.0000	0.0000	-14333434
	7	18	697	506	1.3468	0.6734	-14201851
	7	19	697	506	0.0000	0.0000	-14001150
	7	20	697	512	0.7740	0.3870	-13141755
	7	21	697	512	0.0000	0.0000	-12621056
	7	22	702	512	0.6450	0.3225	-12550904
	7	23	702	512	0.0000	0.0000	-14316031
	7	24	708	512	0.7740	0.3870	-15304960
	7	25	708	512	0.0000	0.0000	-12359921
	7	26	708	517	0.6450	0.3225	-13076222
	7	27	708	517	0.0000	0.0000	-13539583
	7	28	709	522	0.6578	0.3289	-13545469
	7	29	709	522	0.0000	0.0000	-13395948
	7	30	698	530	1.7546	0.8773	-14680320
	7	31	698	530	0.0000	0.0000	-10813682
	7	32	692	536	1.0946	0.5473	-11534582
	7	33	692	536	0.0000	0.0000	-8847586
	7	34	692	537	0.1290	0.0645	-12124416
	7	35	692	537	0.0000	0.0000	-9634025
	7	36	694	538	0.2885	0.1442	-11075833
	7	37	694	538	0.0000	0.0000	-10027252
	7	38	698	545	1.0400	0.5200	-11600127
	7	39	698	545	0.0000	0.0000	-7602390
	7	40	698	545	0.0000	0.0000	-9830636
	7	41	698	545	0.0000	0.0000	-9502970
	7	42	700	549	0.5769	0.2885	-9830642
	7	43	700	549	0.0000	0.0000	-9961719
	7	44	700	557	1.0320	0.5160	-11010283
	7	45	700	557	0.0000	0.0000	-11469055
	7	46	700	561	0.5160	0.2580	-9830654
	7	47	700	561	0.0000	0.0000	-12779776
	7	48	710	561	1.2900	0.6450	-7864569
	7	49	710	561	0.0000	0.0000	-5964026
	7	50	713	568	0.9824	0.4912	-8192241
	7	51	713	568	0.0000	0.0000	-8388864
	7	52	717	573	0.8260	0.4130	-6553838
	7	53	717	573	0.0000	0.0000	-7667966
	7	54	712	573	0.6450	0.3225	-7930102
	7	55	712	573	0.0000	0.0000	-6619389
	7	56	712	580	0.9030	0.4515	-8323326
	7	57	712	580	0.0000	0.0000	-6553850
	7	58	712	580	0.0000	0.0000	-6881519
	7	59	712	580	0.0000	0.0000	-7012599
	8	3	724	460	-1.0000	-1.0000	-14473213
	8	4	724	460	0.0000	0.0000	-14801150
	8	5	726	453	0.9391	0.4696	-14934016
	8	6	726	453	0.0000	0.0000	-15063808
	8	7	730	448	0.8260	0.4130	-14603515
	8	8	730	448	0.0000	0.0000	-14933760
	8	9	730	448	0.0000	0.0000	-14342142
	8	10	730	448	0.0000	0.0000	-14802688
	8	11	729	445	0.4079	0.2040	-15065088
	8	12	729	445	0.0000	0.0000	-14405373
	8	13	720	440	1.3281	0.6641	-14539008
	8	14	720	440	0.0000	0.0000	-14408703
	8	15	714	444	0.9302	0.4651	-13686525
	8	16	714	444	0.0000	0.0000	-14209278
	8	17	714	438	0.7740	0.3870	-13490430
	8	18	714	438	0.0000	0.0000	-13029117
	8	19	721	440	0.9391	0.4696	-13881088
	8	20	721	440	0.0000	0.0000	-12898300
	8	21	725	440	0.5160	0.2580	-13885184
	8	22	725	440	0.0000	0.0000	-12898811
	8	23	730	442	0.6947	0.3473	-13161469
	8	24	730	442	0.0000	0.0000	-12635390
	8	25	737	440	0.9391	0.4696	-14015229
	8	26	737	440	0.0000	0.0000	-13090805
	8	27	737	440	0.0000	0.0000	-13223930
	8	28	737	440	0.0000	0.0000	-12833020
	8	29	737	436	0.5160	0.2580	-13161983
	8	30	737	436	0.0000	0.0000	-13490943
	8	31	736	426	1.2964	0.6482	-12047355
	8	32	736	426	0.0000	0.0000	-10599919
	8	33	733	421	0.7522	0.3761	-11258360
	8	34	733	421	0.0000	0.0000	-11651072
	8	35	730	417	0.6450	0.3225	-11323390
	8	36	730	417	0.0000	0.0000	-11127808
	8	37	725	414	0.7522	0.3761	-11316221
	8	38	725	414	0.0000	0.0000	-13548284
	8	39	718	413	0.9122	0.4561	-12821750
	8	40	718	413	0.0000	0.0000	-11567332
	8	41	713	412	0.6578	0.3289	-14535424
	8	42	713	412	0.0000	0.0000	-14927872
	8	43	706	409	0.9824	0.4912	-11975158
	8	44	706	409	0.0000	0.0000	-12894200
	8	45	706	409	0.0000	0.0000	-13091584
	8	46	706	409	0.0000	0.0000	-11580927
	8	47	706	405	0.5160	0.2580	-13354240
	8	48	706	405	0.0000	0.0000	-13743103
	8	49	709	398	0.9824	0.4912	-11838703
	8	50	709	398	0.0000	0.0000	-14207487
	8	51	709	398	0.0000	0.0000	-12959744
	8	52	709	398	0.0000	0.0000	-10528762
	8	53	712	398	0.3870	0.1935	-11445242
	8	54	712	398	0.0000	0.0000	-9212648
	8	55	716	392	0.9302	0.4651	-11049472
	8	56	716	392	0.0000	0.0000	-9469693
	8	57	718	392	0.2580	0.1290	-10716160
	8	58	718	392	0.0000	0.0000	-9152768
	8	59	718	389	0.3870	0.1935	-9477887
	8	60	718	389	0.0000	0.0000	-10064127
	8	61	718	385	0.5160	0.2580	-8880122
	8	62	718	385	0.0000	0.0000	-8877559
	8	63	721	377	1.1022	0.5511	-12953854
	8	64	721	377	0.0000	0.0000	-9861356
	9	1	630	509	-1.0000	-1.0000	-5628415
	9	2	630	509	0.0000	0.0000	-5631485
	9	3	626	513	0.7297	0.3649	-3660531
	9	4	625	520	0.9122	0.4561	-6089984
	9	5	625	521	0.1290	0.0645	-3598076
	9	6	628	529	1.1022	0.5511	-5298932
	9	7	636	533	1.1538	0.5769	-4711678
	9	8	633	540	0.9824	0.4912	-4971513
	9	9	633	540	0.0000	0.0000	-4711680
	9	10	633	550	1.2900	0.6450	-7267839
	9	11	633	550	0.0000	0.0000	-6876926
	9	12	640	556	1.1893	0.5947	-5954295
	9	13	640	556	0.0000	0.0000	-6086396
	9	14	649	560	1.2705	0.6353	-6679037
	9	15	649	560	0.0000	0.0000	-3989499
	9	16	657	565	1.2170	0.6085	-4259072
	9	17	657	565	0.0000	0.0000	-5502208
	9	18	662	576	1.5587	0.7794	-6614265
	9	19	662	576	0.0000	0.0000	-6155004
	9	20	664	585	1.1893	0.5947	-4513266
	9	21	664	585	0.0000	0.0000	-6286848
	9	22	672	596	1.7546	0.8773	-4318203
	9	23	672	608	1.5480	0.7740	-2811381
	9	24	673	616	1.0400	0.5200	-5761276
	9	25	673	626	1.2900	0.6450	-5240832
	9	26	672	637	1.4249	0.7124	-6876928
	9	27	672	648	1.4190	0.7095	-6219520
	9	28	672	656	1.0320	0.5160	-3852777
	9	29	670	665	1.1893	0.5947	-5956091
	9	30	670	682	2.1930	1.0965	-5560566
	9	31	662	696	2.0801	1.0400	-4710647
	9	32	658	705	1.2705	0.6353	-4779008
	9	33	658	705	0.0000	0.0000	-4515579
	9	34	652	706	0.7847	0.3923	-4450300
	9	35	652	706	0.0000	0.0000	-3795958
	9	36	654	714	1.0638	0.5319	-7662336
	9	37	654	714	0.0000	0.0000	-12253184
	9	38	657	722	1.1022	0.5511	-11335936
	9	39	657	722	0.0000	0.0000	-14284032
	9	40	661	742	2.6311	1.3155	-8384256
	9	41	661	742	0.0000	0.0000	-5694976
	9	42	662	750	1.0400	0.5200	-3531255
	9	43	662	750	0.0000	0.0000	-7397370
	9	44	665	761	1.4708	0.7354	-2748416
	9	45	665	761	0.0000	0.0000	-3141885
	9	46	673	772	1.7546	0.8773	-522238
	9	47	673	772	0.0000	0.0000	-1831168
	9	48	681	776	1.1538	0.5769	-1177342
	9	49	685	785	1.2705	0.6353	-322300
	9	50	685	789	0.5160	0.2580	-3664127
	9	51	685	789	0.0000	0.0000	-2156799
	9	52	684	796	0.9122	0.4561	-1173491
	9	53	684	796	0.0000	0.0000	-3141115
	9	54	681	806	1.3468	0.6734	-189687
	9	55	681	806	0.0000	0.0000	-62716
	9	56	678	818	1.5956	0.7978	-58620
	9	57	678	818	0.0000	0.0000	-61440
	9	58	672	820	0.8159	0.4079	-55028
	9	59	672	820	0.0000	0.0000	-58360
	10	1	632	510	-1.0000	-1.0000	-4839673
	10	2	640	518	1.4595	0.7297	-9231104
	10	3	640	518	0.0000	0.0000	-8182264
	10	4	637	513	0.7522	0.3761	-5824508
	10	5	637	513	0.0000	0.0000	-3922416
	10	6	638	526	1.6820	0.8410	-4055034
	10	7	638	526	0.0000	0.0000	-5105152
	10	8	653	532	2.0841	1.0420	-6348797
	10	9	653	532	0.0000	0.0000	-6940412
	10	10	653	540	1.0320	0.5160	-5955061
	10	11	653	540	0.0000	0.0000	-6417663
	10	12	656	553	1.7211	0.8605	-8709120
	10	13	661	558	0.9122	0.4561	-9759741
	10	14	666	570	1.6770	0.8385	-6611190
	10	15	669	572	0.4651	0.2326	-3986416
	10	16	677	577	1.2170	0.6085	-8053760
	10	17	684	586	1.4708	0.7354	-6874108
	10	18	685	600	1.8106	0.9053	-7466490
	10	19	686	609	1.1681	0.5841	-10345724
	10	20	688	614	0.6947	0.3473	-10413305
	10	21	688	618	0.5160	0.2580	-9170432
	10	22	688	618	0.0000	0.0000	-6348538
	10	23	688	618	0.0000	0.0000	-8515328
	10	24	686	634	2.0801	1.0400	-9559548
	10	25	686	634	0.0000	0.0000	-4121590
	10	26	689	648	1.8470	0.9235	-5362669
	10	27	689	648	0.0000	0.0000	-4580347
	10	28	689	653	0.6450	0.3225	-6614784
	10	29	689	653	0.0000	0.0000	-5370880
	10	30	688	670	2.1968	1.0984	-7468544
	10	31	688	670	0.0000	0.0000	-5759481
	10	32	684	684	1.8783	0.9391	-12383230
	10	33	684	684	0.0000	0.0000	-11857662
	10	34	681	694	1.3468	0.6734	-11724544
	10	35	681	694	0.0000	0.0000	-10612480
	10	36	681	712	2.3220	1.1610	-12056576
	10	37	681	712	0.0000	0.0000	-15262196
	10	38	680	729	2.1968	1.0984	-15722751
	10	39	680	729	0.0000	0.0000	-15262459
	10	40	678	740	1.4423	0.7211	-6677760
	10	41	678	740	0.0000	0.0000	-2289657
	10	42	678	757	2.1930	1.0965	-11528190
	10	43	678	757	0.0000	0.0000	-2678775
	10	44	681	766	1.2238	0.6119	-1436669
	10	45	681	766	0.0000	0.0000	-55285
	10	46	685	774	1.1538	0.5769	-58620
	10	47	685	774	0.0000	0.0000	-60158
	10	48	692	784	1.5746	0.7873	-319992
	10	49	692	784	0.0000	0.0000	-59645
	11	1	593	524	-1.0000	-1.0000	-8445950
	11	2	601	530	1.2900	0.6450	-8251389
	11	3	600	542	1.5534	0.7767	-6609656
	11	4	600	542	0.0000	0.0000	-7331578
	11	5	600	542	0.0000	0.0000	-7330037
	11	6	600	542	0.0000	0.0000	-8380922
	11	7	601	550	1.0400	0.5200	-9888765
	11	8	601	550	0.0000	0.0000	-9693952
	11	9	601	550	0.0000	0.0000	-9104384
	11	10	598	560	1.3468	0.6734	-9494259
	11	11	598	560	0.0000	0.0000	-10546430
	11	12	598	560	0.0000	0.0000	-9299454
	11	13	596	568	1.0638	0.5319	-9299454
	11	14	596	568	0.0000	0.0000	-8249851
	11	15	593	573	0.7522	0.3761	-10284800
	11	16	593	573	0.0000	0.0000	-9365757
	11	17	592	581	1.0400	0.5200	-9891583
	11	18	592	581	0.0000	0.0000	-9825023
	11	19	592	581	0.0000	0.0000	-9367040
	11	20	593	586	0.6578	0.3289	-7857914
	11	21	593	586	0.0000	0.0000	-9364215
	11	22	593	586	0.0000	0.0000	-12315901
	11	23	593	588	0.2580	0.1290	-11726336
	11	24	593	588	0.0000	0.0000	-12117503
	11	25	593	601	1.6770	0.8385	-11855609
	11	26	593	601	0.0000	0.0000	-13167870
	11	27	600	616	2.1353	1.0677	-13821438
	11	28	600	616	0.0000	0.0000	-13295097
	11	29	602	633	2.2081	1.1041	-8187130
	11	30	602	633	0.0000	0.0000	-11329785
	11	31	601	640	0.9122	0.4561	-9822198
	11	32	601	640	0.0000	0.0000	-10741755
	11	33	601	645	0.6450	0.3225	-10610684
	11	34	590	654	1.8334	0.9167	-13233919
	11	35	590	654	0.0000	0.0000	-12573943
	11	36	590	654	0.0000	0.0000	-12969981
	11	37	590	654	0.0000	0.0000	-12644352
	11	38	580	678	3.3540	1.6770	-11590908
	11	39	580	678	0.0000	0.0000	-11725568
	11	40	580	678	0.0000	0.0000	-10809600
	11	41	570	692	2.2194	1.1097	-10085880
	11	42	570	692	0.0000	0.0000	-11465728
	11	43	570	692	0.0000	0.0000	-11530752
	11	44	570	692	0.0000	0.0000	-11399168
	11	45	565	696	0.8260	0.4130	-11266301
	11	46	565	696	0.0000	0.0000	-10349311
	11	47	553	698	1.5694	0.7847	-11658750
	11	48	553	698	0.0000	0.0000	-11530752
	11	49	550	701	0.5473	0.2737	-11262193
	11	50	550	701	0.0000	0.0000	-11597311
	11	51	546	713	1.6317	0.8159	-9362938
	11	52	546	713	0.0000	0.0000	-9887992
	11	53	540	724	1.6164	0.8082	-8699870
	11	54	540	724	0.0000	0.0000	-9761536
	11	55	536	725	0.5319	0.2659	-8972538
	11	56	536	725	0.0000	0.0000	-8380658
	11	57	536	725	0.0000	0.0000	-9628672
	11	58	536	725	0.0000	0.0000	-9888507
	11	59	530	725	0.7740	0.3870	-10873853
	11	60	530	725	0.0000	0.0000	-11594235
	11	61	529	730	0.6578	0.3289	-12444925
	11	62	529	730	0.0000	0.0000	-12969216
	11	63	529	730	0.0000	0.0000	-11198970
	11	64	529	730	0.0000	0.0000	-11857664
	11	65	522	738	1.3713	0.6856	-13036800
	11	66	522	738	0.0000	0.0000	-13495296
	11	67	522	738	0.0000	0.0000	-13033718
	11	68	522	738	0.0000	0.0000	-15326454
	11	69	505	741	2.2269	1.1134	-16380672
	11	70	505	741	0.0000	0.0000	-16116224
	11	71	493	741	1.5480	0.7740	-15000316
	11	72	493	741	0.0000	0.0000	-14807040
	11	73	493	741	0.0000	0.0000	-9432316
	11	74	493	741	0.0000	0.0000	-7922938
	12	1	981	513	-1.0000	-1.0000	-7531007
	12	2	978	522	1.2238	0.6119	-8122368
	12	3	978	522	0.0000	0.0000	-8055040
	12	4	974	533	1.5099	0.7550	-12251647
	12	5	968	552	2.5703	1.2852	-13561856
	12	6	957	572	2.9445	1.4722	-15788286
	12	7	950	582	1.5746	0.7873	-14608634
	12	8	942	588	1.2900	0.6450	-11331072
	12	9	942	588	0.0000	0.0000	-12443388
	12	10	934	609	2.8989	1.4495	-11462394
	12	11	930	612	0.6450	0.3225	-11462911
	12	12	930	612	0.0000	0.0000	-14541050
	12	13	914	621	2.3681	1.1841	-11725310
	12	14	900	628	2.0192	1.0096	-11397629
	12	15	893	632	1.0400	0.5200	-10807807
	12	16	888	641	1.3281	0.6641	-11329276
	12	17	888	641	0.0000	0.0000	-10676222
	12	18	885	645	0.6450	0.3225	-10679293
	12	19	870	652	2.1353	1.0677	-11462909
	12	20	870	652	0.0000	0.0000	-11199997
	12	21	866	662	1.3894	0.6947	-12053501
	12	22	862	670	1.1538	0.5769	-12251648
	12	23	862	670	0.0000	0.0000	-12382719
	12	24	854	678	1.4595	0.7297	-12054528
	12	25	846	684	1.2900	0.6450	-10412794
	12	26	846	684	0.0000	0.0000	-10152702
	12	27	845	677	0.9122	0.4561	-10088704
	12	28	845	677	0.0000	0.0000	-10152956
	12	29	844	686	1.1681	0.5841	-9889790
	12	30	844	686	0.0000	0.0000	-9693694
	12	31	842	693	0.9391	0.4696	-9822717
	12	32	842	693	0.0000	0.0000	-10546684
	12	33	845	696	0.5473	0.2737	-8966640
	12	34	845	696	0.0000	0.0000	-9365760
	12	35	853	705	1.5534	0.7767	-10023679
	12	36	853	705	0.0000	0.0000	-10677759
	12	37	865	718	2.2822	1.1411	-10678271
	12	38	865	718	0.0000	0.0000	-9956863
	12	39	877	729	2.1000	1.0500	-8905981
	12	40	877	729	0.0000	0.0000	-7264237
	12	41	878	737	1.0400	0.5200	-9431036
	12	42	878	737	0.0000	0.0000	-9299197
	12	43	878	741	0.5160	0.2580	-9888504
	12	44	878	741	0.0000	0.0000	-9565184
	12	45	869	753	1.9350	0.9675	-9826047
	12	46	869	753	0.0000	0.0000	-8189693
	12	47	869	753	0.0000	0.0000	-7660278
	12	48	869	753	0.0000	0.0000	-10544380
	12	49	862	761	1.3713	0.6856	-13690364
	12	50	862	761	0.0000	0.0000	-15854327
	12	51	850	772	2.1000	1.0500	-13691390
	12	52	850	772	0.0000	0.0000	-16181760
	12	53	828	772	2.8380	1.4190	-9625338
	12	54	828	772	0.0000	0.0000	-7729664
	12	55	828	772	0.0000	0.0000	-7135995
	12	56	828	772	0.0000	0.0000	-7204864
	12	57	820	781	1.5534	0.7767	-5365232
	12	58	820	781	0.0000	0.0000	-6807287
	12	59	818	792	1.4423	0.7211	-7271424
	12	60	818	792	0.0000	0.0000	-7923197
	12	61	813	798	1.0075	0.5038	-8380157
	12	62	813	798	0.0000	0.0000	-8776443
	12	63	802	805	1.6820	0.8410	-11073791
	12	64	802	805	0.0000	0.0000	-8380662
	13	1	152	582	-1.0000	-1.0000	-8315390
	13	2	152	582	0.0000	0.0000	-8317179
	13	3	152	592	1.2900	0.6450	-8711679
	13	4	152	592	0.0000	0.0000	-7725558
	13	5	153	594	0.2885	0.1442	-9235455
	13	6	153	594	0.0000	0.0000	-9238784
	13	7	156	600	0.8654	0.4327	-7006455
	13	8	156	600	0.0000	0.0000	-8777472
	13	9	158	610	1.3155	0.6578	-9037050
	13	10	158	610	0.0000	0.0000	-9761536
	13	11	162	614	0.7297	0.3649	-9296887
	13	12	162	614	0.0000	0.0000	-9625332
	13	13	162	632	2.3220	1.1610	-12250112
	13	14	162	632	0.0000	0.0000	-10807547
	13	15	164	645	1.6967	0.8484	-9168890
	13	16	164	645	0.0000	0.0000	-9301758
	13	17	169	657	1.6770	0.8385	-7462650
	13	18	169	657	0.0000	0.0000	-8448512
	13	19	172	665	1.1022	0.5511	-10088960
	13	20	172	665	0.0000	0.0000	-10415613
	13	21	189	670	2.2859	1.1429	-13099000
	13	22	189	670	0.0000	0.0000	-12441332
	13	23	192	677	0.9824	0.4912	-13231867
	13	24	192	677	0.0000	0.0000	-14674173
	13	25	197	685	1.2170	0.6085	-12905214
	13	26	197	685	0.0000	0.0000	-11202558
	13	27	204	690	1.1097	0.5548	-9955835
	13	28	204	690	0.0000	0.0000	-11467776
	13	29	216	709	2.8989	1.4495	-8778239
	13	30	216	709	0.0000	0.0000	-9627648
	13	31	224	725	2.3076	1.1538	-9232121
	13	32	224	725	0.0000	0.0000	-9168895
	13	33	233	744	2.7121	1.3560	-9166331
	13	34	233	744	0.0000	0.0000	-12055808
	13	35	241	768	3.2635	1.6317	-12771574
	13	36	245	780	1.6317	0.8159	-11398656
	13	37	253	793	1.9691	0.9845	-10546432
	13	38	253	793	0.0000	0.0000	-9760512
	13	39	265	797	1.6317	0.8159	-10284542
	13	40	265	797	0.0000	0.0000	-9827840
	13	41	281	801	2.1275	1.0638	-6742524
	13	42	290	801	1.1610	0.5805	-8581631
	13	43	304	801	1.8060	0.9030	-6615295
	13	44	312	801	1.0320	0.5160	-4641515
	13	45	321	805	1.2705	0.6353	-5827323
	13	46	329	806	1.0400	0.5200	-6415613
	13	47	350	808	2.7213	1.3606	-7330812
	13	48	360	805	1.3468	0.6734	-7138812
	14	1	321	550	-1.0000	-1.0000	-16100859
	14	2	316	552	0.6947	0.3473	-15438576
	14	3	316	552	0.0000	0.0000	-16751104
	14	4	316	560	1.0320	0.5160	-16758784
	14	5	314	562	0.3649	0.1824	-16746240
	14	6	313	562	0.1290	0.0645	-16481527
	14	7	312	566	0.5319	0.2659	-16749056
	14	8	318	576	1.5044	0.7522	-16689664
	14	9	328	576	1.2900	0.6450	-16742144
	14	10	334	582	1.0946	0.5473	-15966967
	14	11	334	582	0.0000	0.0000	-16096759
	14	12	340	593	1.6164	0.8082	-16225269
	14	13	338	596	0.4651	0.2326	-16757244
	14	14	342	596	0.5160	0.2580	-16754688
	14	15	342	606	1.2900	0.6450	-16744192
	14	16	342	609	0.3870	0.1935	-16752128
	14	17	345	606	0.5473	0.2737	-16744960
	14	18	345	601	0.6450	0.3225	-16748288
	14	19	345	610	1.1610	0.5805	-16739584
	14	20	341	610	0.5160	0.2580	-15825135
	14	21	338	617	0.9824	0.4912	-16735232
	14	22	338	617	0.0000	0.0000	-16741888
	14	23	333	617	0.6450	0.3225	-16419836
	14	24	333	620	0.3870	0.1935	-16018932
	14	25	333	620	0.0000	0.0000	-16744959
	14	26	330	621	0.4079	0.2040	-16286969
	14	27	330	630	1.1610	0.5805	-16743680
	14	28	330	636	0.7740	0.3870	-15811061
	14	29	330	640	0.5160	0.2580	-16733440
	14	30	324	645	1.0075	0.5038	-16744192
	14	31	324	645	0.0000	0.0000	-16747520
	14	32	317	644	0.9122	0.4561	-16744448
	14	33	317	644	0.0000	0.0000	-16738048
	14	34	317	644	0.0000	0.0000	-16744704
	14	35	313	657	1.7546	0.8773	-16744704
	14	36	313	657	0.0000	0.0000	-16747520
	14	37	313	664	0.9030	0.4515	-16670975
	14	38	313	664	0.0000	0.0000	-15500013
	14	39	313	664	0.0000	0.0000	-16741376
	14	40	318	668	0.8260	0.4130	-16135926
	14	41	318	668	0.0000	0.0000	-16740864
	14	42	318	668	0.0000	0.0000	-16614400
	14	43	318	668	0.0000	0.0000	-16743168
	14	44	309	665	1.2238	0.6119	-16723200
	14	45	309	665	0.0000	0.0000	-16734208
	14	46	309	665	0.0000	0.0000	-16738048
	14	47	308	661	0.5319	0.2659	-16410362
	14	48	308	661	0.0000	0.0000	-16739072
	14	49	313	661	0.6450	0.3225	-16743424
	14	50	313	661	0.0000	0.0000	-16746240
	14	51	321	658	1.1022	0.5511	-16749312
	14	52	321	658	0.0000	0.0000	-16751360
	14	53	321	658	0.0000	0.0000	-16751616
	14	54	326	658	0.6450	0.3225	-16744704
	14	55	326	658	0.0000	0.0000	-16749824
	14	56	337	658	1.4190	0.7095	-16748288
	14	57	337	658	0.0000	0.0000	-16747264
	14	58	337	658	0.0000	0.0000	-16754176
	14	59	337	658	0.0000	0.0000	-16752640
	14	60	337	658	0.0000	0.0000	-16747776
	15	1	794	534	-1.0000	-1.0000	-16772608
	15	2	794	534	0.0000	0.0000	-16772608
	15	3	794	541	0.9030	0.4515	-16773888
	15	4	794	541	0.0000	0.0000	-16706560
	15	5	792	553	1.5694	0.7847	-16771840
	15	6	788	562	1.2705	0.6353	-16773376
	15	7	788	562	0.0000	0.0000	-16771328
	15	8	784	584	2.8845	1.4423	-16705024
	15	9	784	584	0.0000	0.0000	-16772096
	15	10	784	584	0.0000	0.0000	-16772352
	15	11	780	581	0.6450	0.3225	-16771584
	15	12	780	581	0.0000	0.0000	-16507900
	15	13	784	581	0.5160	0.2580	-16639486
	15	14	786	592	1.4423	0.7211	-16442875
	15	15	786	592	0.0000	0.0000	-16774400
	15	16	786	596	0.5160	0.2580	-16773376
	15	17	789	594	0.4651	0.2326	-16510464
	15	18	789	594	0.0000	0.0000	-16772608
	15	19	802	593	1.6820	0.8410	-16771328
	15	20	802	593	0.0000	0.0000	-16770304
	15	21	809	596	0.9824	0.4912	-16771072
	15	22	809	596	0.0000	0.0000	-16771584
	15	23	809	598	0.2580	0.1290	-16771072
	15	24	809	598	0.0000	0.0000	-16772352
	15	25	809	598	0.0000	0.0000	-16771584
	15	26	812	601	0.5473	0.2737	-16772096
	15	27	812	601	0.0000	0.0000	-16706560
	15	28	820	602	1.0400	0.5200	-16771840
	15	29	817	608	0.8654	0.4327	-16507900
	15	30	812	604	0.8260	0.4130	-16772352
	15	31	801	605	1.4249	0.7124	-16771072
	15	32	801	604	0.1290	0.0645	-16773120
	15	33	798	604	0.3870	0.1935	-16704512
	15	34	790	606	1.0638	0.5319	-16508668
	15	35	800	620	2.2194	1.1097	-16774400
	15	36	800	620	0.0000	0.0000	-16772608
	15	37	800	620	0.0000	0.0000	-16773632
	15	38	800	620	0.0000	0.0000	-16773376
	15	39	800	620	0.0000	0.0000	-16773120
	15	40	800	629	1.1610	0.5805	-16708608
	15	41	800	629	0.0000	0.0000	-16774912
	15	42	800	629	0.0000	0.0000	-16774912
	15	43	800	629	0.0000	0.0000	-16577023
	15	44	808	628	1.0400	0.5200	-16774912
	15	45	808	628	0.0000	0.0000	-16774656
	15	46	808	628	0.0000	0.0000	-16577023
	15	47	808	628	0.0000	0.0000	-16774656
	15	48	808	628	0.0000	0.0000	-16774912
	16	1	392	416	-1.0000	-1.0000	-16508416
	16	2	405	409	1.9047	0.9523	-16772864
	16	3	405	409	0.0000	0.0000	-16773376
	16	4	405	409	0.0000	0.0000	-16574715
	16	5	412	397	1.7921	0.8961	-16769536
	16	6	426	392	1.9177	0.9589	-16768512
	16	7	433	389	0.9824	0.4912	-16175605
	16	8	434	388	0.1824	0.0912	-16770560
	16	9	434	388	0.0000	0.0000	-16771840
	16	10	434	388	0.0000	0.0000	-16635391
	16	11	440	384	0.9302	0.4651	-16767488
	16	12	440	384	0.0000	0.0000	-16109558
	16	13	442	377	0.9391	0.4696	-16766976
	16	14	442	377	0.0000	0.0000	-16768000
	16	15	446	373	0.7297	0.3649	-16436476
	16	16	446	373	0.0000	0.0000	-16766207
	16	17	460	373	1.8060	0.9030	-16766208
	16	18	460	373	0.0000	0.0000	-16766976
	16	19	466	374	0.7847	0.3923	-16766976
	16	20	466	374	0.0000	0.0000	-16765696
	16	21	466	372	0.2580	0.1290	-16635902
	16	22	466	372	0.0000	0.0000	-16768256
	16	23	466	365	0.9030	0.4515	-16766975
	16	24	466	365	0.0000	0.0000	-16571646
	16	25	456	366	1.2964	0.6482	-16769535
	16	26	456	366	0.0000	0.0000	-16765184
	16	27	453	364	0.4651	0.2326	-16765952
	16	28	453	364	0.0000	0.0000	-16767488
	16	29	454	353	1.4249	0.7124	-16763136
	16	30	454	353	0.0000	0.0000	-16762624
	16	31	458	350	0.6450	0.3225	-16699648
	16	32	458	350	0.0000	0.0000	-16765696
	16	33	468	341	1.7355	0.8678	-16768256
	16	34	468	341	0.0000	0.0000	-16766976
	16	35	466	334	0.9391	0.4696	-16505853
	16	36	466	334	0.0000	0.0000	-16767744
	16	37	461	328	1.0075	0.5038	-16767488
	16	38	461	328	0.0000	0.0000	-16698112
	16	39	462	318	1.2964	0.6482	-16767744
	16	40	462	318	0.0000	0.0000	-16758528
	16	41	460	305	1.6967	0.8484	-16369150
	16	42	460	305	0.0000	0.0000	-16762367
	16	43	464	300	0.8260	0.4130	-16433144
	16	44	464	300	0.0000	0.0000	-16767488
	16	45	468	294	0.9302	0.4651	-16759808
	16	46	468	294	0.0000	0.0000	-16768256
	16	47	474	289	1.0075	0.5038	-16767740
	16	48	474	289	0.0000	0.0000	-16768000
	16	49	482	285	1.1538	0.5769	-16767488
	16	50	482	285	0.0000	0.0000	-16766464
	16	51	488	278	1.1893	0.5947	-16766205
	16	52	488	278	0.0000	0.0000	-16765696
	16	53	488	278	0.0000	0.0000	-16301047
	16	54	488	278	0.0000	0.0000	-16699648
	16	55	490	276	0.3649	0.1824	-15975160
	16	56	490	276	0.0000	0.0000	-16306939
	16	57	500	268	1.6520	0.8260	-16631037
	16	58	500	268	0.0000	0.0000	-16766976
	17	1	358	390	-1.0000	-1.0000	-16774144
	17	2	365	380	1.5746	0.7873	-16772096
	17	3	373	369	1.7546	0.8773	-16773888
	17	4	373	369	0.0000	0.0000	-16772608
	17	5	378	358	1.5587	0.7794	-16772352
	17	6	378	358	0.0000	0.0000	-16771328
	17	7	382	352	0.9302	0.4651	-16370681
	17	8	382	352	0.0000	0.0000	-16763136
	17	9	384	341	1.4423	0.7211	-16692221
	17	10	384	341	0.0000	0.0000	-16761855
	17	11	388	332	1.2705	0.6353	-16762624
	17	12	388	332	0.0000	0.0000	-16763136
	17	13	389	313	2.4544	1.2272	-16101113
	17	14	389	313	0.0000	0.0000	-16760064
	17	15	390	306	0.9122	0.4561	-16759296
	17	16	390	306	0.0000	0.0000	-16764928
	17	17	394	296	1.3894	0.6947	-16369402
	17	18	394	296	0.0000	0.0000	-16763648
	17	19	394	280	2.0640	1.0320	-16759808
	17	20	394	280	0.0000	0.0000	-16761856
	17	21	390	272	1.1538	0.5769	-16762368
	17	22	390	272	0.0000	0.0000	-16762368
	17	23	386	264	1.1538	0.5769	-16691453
	17	24	386	264	0.0000	0.0000	-16760576
	17	25	386	261	0.3870	0.1935	-16699135
	17	26	386	261	0.0000	0.0000	-16627193
	17	27	385	252	1.1681	0.5841	-16754944
	17	28	385	252	0.0000	0.0000	-16759552
	17	29	382	242	1.3468	0.6734	-16609536
	17	30	382	242	0.0000	0.0000	-16080375
	17	31	376	238	0.9302	0.4651	-16745216
	17	32	376	238	0.0000	0.0000	-16745472
	17	33	378	225	1.6967	0.8484	-16754432
	17	34	378	225	0.0000	0.0000	-16752640
	17	35	374	225	0.5160	0.2580	-16151797
	17	36	374	225	0.0000	0.0000	-16739328
	17	37	370	225	0.5160	0.2580	-16753920
	17	38	370	225	0.0000	0.0000	-16753151
	17	39	365	222	0.7522	0.3761	-16748288
	17	40	365	222	0.0000	0.0000	-16157430
	17	41	362	217	0.7522	0.3761	-16029689
	17	42	362	217	0.0000	0.0000	-16688640
	17	43	358	209	1.1538	0.5769	-16692992
	17	44	358	209	0.0000	0.0000	-16754176
	17	45	358	209	0.0000	0.0000	-16756224
	17	46	358	209	0.0000	0.0000	-16219645
	17	47	369	206	1.4708	0.7354	-16552188
	17	48	369	206	0.0000	0.0000	-16098553
	17	49	370	206	0.1290	0.0645	-16623355
	17	50	370	206	0.0000	0.0000	-15896047
	17	51	370	206	0.0000	0.0000	-16755200
	17	52	370	206	0.0000	0.0000	-16758016
	17	53	364	202	0.9302	0.4651	-16748288
	17	54	364	202	0.0000	0.0000	-16765952
	17	55	364	202	0.0000	0.0000	-16765696
	18	1	757	478	-1.0000	-1.0000	-16770560
	18	2	757	478	0.0000	0.0000	-16771840
	18	3	758	474	0.5319	0.2659	-16769792
	18	4	765	471	0.9824	0.4912	-16770048
	18	5	765	471	0.0000	0.0000	-16771072
	18	6	772	470	0.9122	0.4561	-16767744
	18	7	782	470	1.2900	0.6450	-16573180
	18	8	782	470	0.0000	0.0000	-16769536
	18	9	788	466	0.9302	0.4651	-16633594
	18	10	788	466	0.0000	0.0000	-16770816
	18	11	800	467	1.5534	0.7767	-16308220
	18	12	800	471	0.5160	0.2580	-16769024
	18	13	800	471	0.0000	0.0000	-16043513
	18	14	800	471	0.0000	0.0000	-16769792
	18	15	800	471	0.0000	0.0000	-16439547
	18	16	800	471	0.0000	0.0000	-16769024
	18	17	801	460	1.4249	0.7124	-16770048
	18	18	801	460	0.0000	0.0000	-16770816
	18	19	805	463	0.6450	0.3225	-16703998
	18	20	805	463	0.0000	0.0000	-16770816
	18	21	806	462	0.1824	0.0912	-16640256
	18	22	806	462	0.0000	0.0000	-16638205
	18	23	806	455	0.9030	0.4515	-16767232
	18	24	806	455	0.0000	0.0000	-16575744
	18	25	808	444	1.4423	0.7211	-16365818
	18	26	808	444	0.0000	0.0000	-16771584
	18	27	812	444	0.5160	0.2580	-16708096
	18	28	812	444	0.0000	0.0000	-16771328
	18	29	814	438	0.8159	0.4079	-16770560
	18	30	814	438	0.0000	0.0000	-16769280
	18	31	801	439	1.6820	0.8410	-16769024
	18	32	801	439	0.0000	0.0000	-16769791
	18	33	804	439	0.3870	0.1935	-16769280
	18	34	804	439	0.0000	0.0000	-16773632
	18	35	814	439	1.2900	0.6450	-16772352
	18	36	814	439	0.0000	0.0000	-16705024
	18	37	825	439	1.4190	0.7095	-16706810
	18	38	825	439	0.0000	0.0000	-16574974
	18	39	825	436	0.3870	0.1935	-16769024
	18	40	825	436	0.0000	0.0000	-16638720
	18	41	830	427	1.3281	0.6641	-16769024
	18	42	830	427	0.0000	0.0000	-16770816
	18	43	830	424	0.3870	0.1935	-16773632
	18	44	830	424	0.0000	0.0000	-16771328
	18	45	830	414	1.2900	0.6450	-16773375
	18	46	830	414	0.0000	0.0000	-16771840
	18	47	830	403	1.4190	0.7095	-16766464
	18	48	830	403	0.0000	0.0000	-16571644
	18	49	830	395	1.0320	0.5160	-16771328
	18	50	830	395	0.0000	0.0000	-16773632
	18	51	833	383	1.5956	0.7978	-16770304
	18	52	833	383	0.0000	0.0000	-16706560
	18	53	826	383	0.9030	0.4515	-16769792
	18	54	826	383	0.0000	0.0000	-16772608
	18	55	826	380	0.3870	0.1935	-16773632
	18	56	826	380	0.0000	0.0000	-16773120
	18	57	828	368	1.5694	0.7847	-16707328
	18	58	828	368	0.0000	0.0000	-16773119
	18	59	830	356	1.5694	0.7847	-16771840
	18	60	830	356	0.0000	0.0000	-16310008
	18	61	834	354	0.5769	0.2885	-16772862
	18	62	834	354	0.0000	0.0000	-16046584
	18	63	841	343	1.6820	0.8410	-15786482
	18	64	841	343	0.0000	0.0000	-16772607
	18	65	841	335	1.0320	0.5160	-16774400
	18	66	841	335	0.0000	0.0000	-16772352
	19	2	508	418	-1.0000	-1.0000	-16773120
	19	2	508	418	0.0000	0.0000	-16773120
	19	3	512	418	0.5160	0.2580	-16769791
	19	4	512	418	0.0000	0.0000	-16772864
	19	5	512	418	0.0000	0.0000	-16770048
	19	6	512	418	0.0000	0.0000	-16773120
	19	7	517	414	0.8260	0.4130	-16769024
	19	8	517	414	0.0000	0.0000	-16571646
	19	9	529	414	1.5480	0.7740	-16770048
	19	10	529	414	0.0000	0.0000	-16768000
	19	11	529	410	0.5160	0.2580	-16769536
	19	12	529	410	0.0000	0.0000	-16568828
	19	13	537	411	1.0400	0.5200	-16765696
	19	14	537	411	0.0000	0.0000	-16700414
	19	15	537	411	0.0000	0.0000	-16760832
	19	16	537	411	0.0000	0.0000	-16766975
	19	17	538	406	0.6578	0.3289	-16767488
	19	18	538	406	0.0000	0.0000	-16771328
	19	19	537	406	0.1290	0.0645	-16240633
	19	20	537	406	0.0000	0.0000	-16768768
	19	21	532	399	1.1097	0.5548	-16570879
	19	22	532	399	0.0000	0.0000	-16176375
	19	23	528	386	1.7546	0.8773	-16765184
	19	24	528	386	0.0000	0.0000	-16765184
	19	25	534	387	0.7847	0.3923	-16764416
	19	26	534	387	0.0000	0.0000	-16765440
	19	27	533	382	0.6578	0.3289	-16758272
	19	28	533	382	0.0000	0.0000	-15246056
	19	29	536	378	0.6450	0.3225	-16762880
	19	30	536	378	0.0000	0.0000	-16293113
	19	31	542	378	0.7740	0.3870	-16752384
	19	32	542	378	0.0000	0.0000	-16426494
	19	33	550	383	1.2170	0.6085	-16433910
	19	34	550	383	0.0000	0.0000	-16035318
	19	35	545	382	0.6578	0.3289	-16370685
	19	36	545	382	0.0000	0.0000	-16763136
	19	37	557	387	1.6770	0.8385	-16630784
	19	38	557	387	0.0000	0.0000	-16103414
	19	39	557	386	0.1290	0.0645	-16756992
	19	40	557	386	0.0000	0.0000	-16566781
	19	41	557	386	0.0000	0.0000	-16763136
	19	42	557	386	0.0000	0.0000	-16374013
	19	43	560	379	0.9824	0.4912	-16765952
	19	44	560	379	0.0000	0.0000	-16768768
	19	45	560	378	0.1290	0.0645	-16769536
	19	46	560	378	0.0000	0.0000	-16240379
	19	47	554	376	0.8159	0.4079	-16765440
	19	48	554	376	0.0000	0.0000	-16626176
	19	49	566	380	1.6317	0.8159	-16764413
	19	50	566	380	0.0000	0.0000	-16765184
	19	51	576	380	1.2900	0.6450	-16764416
	19	52	576	380	0.0000	0.0000	-16761344
	19	53	584	378	1.0638	0.5319	-16235000
	19	54	584	378	0.0000	0.0000	-16767232
	19	55	584	378	0.0000	0.0000	-16757504
	19	56	584	378	0.0000	0.0000	-16427516
	19	57	585	370	1.0400	0.5200	-16746496
	19	58	585	370	0.0000	0.0000	-16756736
	19	59	590	366	0.8260	0.4130	-16156914
	19	60	590	366	0.0000	0.0000	-16293881
	19	61	596	363	0.8654	0.4327	-16743680
	19	62	596	363	0.0000	0.0000	-16216565
	20	8	784	430	-1.0000	-1.0000	-16770560
	20	9	784	430	0.0000	0.0000	-16241144
	20	10	785	427	0.4079	0.2040	-16772096
	20	11	785	427	0.0000	0.0000	-16768000
	20	12	793	419	1.4595	0.7297	-16772095
	20	13	793	419	0.0000	0.0000	-16771328
	20	14	796	414	0.7522	0.3761	-16507387
	20	15	796	414	0.0000	0.0000	-16772352
	20	16	801	407	1.1097	0.5548	-15917298
	20	17	801	407	0.0000	0.0000	-16507898
	20	18	816	403	2.0026	1.0013	-16770560
	20	19	816	403	0.0000	0.0000	-16242416
	20	20	817	395	1.0400	0.5200	-16708096
	20	21	817	395	0.0000	0.0000	-16773376
	20	22	814	392	0.5473	0.2737	-16773120
	20	23	814	392	0.0000	0.0000	-16506621
	20	24	814	392	0.0000	0.0000	-16772352
	20	25	814	392	0.0000	0.0000	-16574461
	20	26	813	388	0.5319	0.2659	-16770048
	20	27	813	388	0.0000	0.0000	-16774144
	20	28	809	384	0.7297	0.3649	-16375799
	20	29	809	384	0.0000	0.0000	-16706560
	20	30	809	371	1.6770	0.8385	-16772864
	20	31	809	371	0.0000	0.0000	-16772864
	20	32	810	366	0.6578	0.3289	-16772352
	20	33	810	366	0.0000	0.0000	-16374267
	20	34	813	358	1.1022	0.5511	-16240885
	20	35	813	358	0.0000	0.0000	-16305402
	20	36	813	358	0.0000	0.0000	-16243449
	20	37	813	358	0.0000	0.0000	-16309242
	20	38	818	348	1.4423	0.7211	-16771584
	20	39	818	348	0.0000	0.0000	-16774912
	20	40	826	331	2.4237	1.2118	-16772608
	20	41	826	331	0.0000	0.0000	-16770560
	20	42	828	320	1.4423	0.7211	-16642303
	20	43	828	320	0.0000	0.0000	-16575998
	20	44	829	314	0.7847	0.3923	-16774400
	20	45	829	314	0.0000	0.0000	-16774656
	20	46	828	312	0.2885	0.1442	-16773887
	20	47	828	312	0.0000	0.0000	-16510717
	20	48	825	302	1.3468	0.6734	-16770304
	20	49	825	302	0.0000	0.0000	-15913199
	20	50	821	287	2.0026	1.0013	-16312822
	20	51	821	287	0.0000	0.0000	-16708607
	20	52	821	271	2.0640	1.0320	-16708607
	20	53	821	271	0.0000	0.0000	-16774912
	20	54	818	255	2.1000	1.0500	-16775168
	20	55	818	255	0.0000	0.0000	-16774400
	20	56	817	244	1.4249	0.7124	-16773120
	20	57	817	244	0.0000	0.0000	-16774144
	20	58	817	230	1.8060	0.9030	-16772608
	20	59	817	230	0.0000	0.0000	-16575998
	20	60	820	215	1.9733	0.9867	-16773632
	20	61	820	215	0.0000	0.0000	-16771840
	20	62	838	207	2.5410	1.2705	-16775936
	20	63	838	207	0.0000	0.0000	-16773887
	20	64	834	200	1.0400	0.5200	-16774400
	20	65	834	200	0.0000	0.0000	-16771584
	20	66	834	192	1.0320	0.5160	-16377595
	20	67	834	192	0.0000	0.0000	-16772352
	21	17	765	348	-1.0000	-1.0000	-16775936
	21	18	768	340	1.1022	0.5511	-16775168
	21	19	768	340	0.0000	0.0000	-16774400
	21	20	773	335	0.9122	0.4561	-16775424
	21	21	773	335	0.0000	0.0000	-16774656
	21	22	777	331	0.7297	0.3649	-16775936
	21	23	777	331	0.0000	0.0000	-16775680
	21	24	788	322	1.8334	0.9167	-16774656
	21	25	788	322	0.0000	0.0000	-16774912
	21	26	792	306	2.1275	1.0638	-16774656
	21	27	792	306	0.0000	0.0000	-16773376
	21	28	796	292	1.8783	0.9391	-16775168
	21	29	796	292	0.0000	0.0000	-16775168
	21	30	800	286	0.9302	0.4651	-16774912
	21	31	800	286	0.0000	0.0000	-16774656
	21	32	800	267	2.4510	1.2255	-16774656
	21	33	800	267	0.0000	0.0000	-16773120
	21	34	802	262	0.6947	0.3473	-16708607
	21	35	802	262	0.0000	0.0000	-16774400
	21	36	809	243	2.6121	1.3060	-16773120
	21	37	809	243	0.0000	0.0000	-16776448
	21	38	816	236	1.2770	0.6385	-16636672
	21	39	816	236	0.0000	0.0000	-16774912
	21	40	824	224	1.8605	0.9302	-16704000
	21	41	824	224	0.0000	0.0000	-16769792
	21	42	830	214	1.5044	0.7522	-16112890
	21	43	830	214	0.0000	0.0000	-16633088
	21	44	837	200	2.0192	1.0096	-16767232
	21	45	837	200	0.0000	0.0000	-16765440
	21	46	840	186	1.8470	0.9235	-15820531
	21	47	840	186	0.0000	0.0000	-15560175
	21	48	841	171	1.9393	0.9696	-16756992
	21	49	841	171	0.0000	0.0000	-16099316
	21	50	846	151	2.6594	1.3297	-15277032
	21	51	846	151	0.0000	0.0000	-16679676
	21	52	852	142	1.3953	0.6977	-16719872
	21	53	852	142	0.0000	0.0000	-16712704
	21	54	858	132	1.5044	0.7522	-16724992
	21	55	858	132	0.0000	0.0000	-16713728
	21	56	862	118	1.8783	0.9391	-16024054
	21	57	862	118	0.0000	0.0000	-16736512
	21	58	868	102	2.2044	1.1022	-16737280
	21	59	868	102	0.0000	0.0000	-16734976
	21	60	873	94	1.2170	0.6085	-13204170
	21	61	873	94	0.0000	0.0000	-16729856
	21	62	884	84	1.9177	0.9589	-16713472
	21	63	884	84	0.0000	0.0000	-16712192
	22	1	861	516	-1.0000	-1.0000	-16772096
	22	2	862	523	0.9122	0.4561	-16772608
	22	3	862	523	0.0000	0.0000	-16773376
	22	4	878	523	2.0640	1.0320	-16375547
	22	5	878	523	0.0000	0.0000	-16770559
	22	6	874	524	0.5319	0.2659	-16772352
	22	7	874	524	0.0000	0.0000	-16641791
	22	8	874	519	0.6450	0.3225	-16309756
	22	9	874	519	0.0000	0.0000	-16772352
	22	10	877	516	0.5473	0.2737	-16773120
	22	11	877	516	0.0000	0.0000	-16772608
	22	12	878	512	0.5319	0.2659	-16639484
	22	13	878	512	0.0000	0.0000	-16773376
	22	14	880	510	0.3649	0.1824	-16705024
	22	15	880	510	0.0000	0.0000	-16770304
	22	16	882	503	0.9391	0.4696	-16569080
	22	17	882	503	0.0000	0.0000	-16770304
	22	18	886	499	0.7297	0.3649	-16639232
	22	19	886	499	0.0000	0.0000	-16772608
	22	20	886	499	0.0000	0.0000	-16768767
	22	21	886	499	0.0000	0.0000	-16771328
	22	22	894	494	1.2170	0.6085	-16575998
	22	23	894	494	0.0000	0.0000	-16636924
	22	24	897	494	0.3870	0.1935	-16312572
	22	25	897	494	0.0000	0.0000	-15127530
	22	26	898	502	1.0400	0.5200	-16765952
	22	27	898	494	1.0320	0.5160	-16771584
	22	28	897	488	0.7847	0.3923	-16771584
	22	29	897	480	1.0320	0.5160	-15851251
	22	30	897	480	0.0000	0.0000	-16773376
	22	31	897	480	0.0000	0.0000	-16772096
	22	32	897	480	0.0000	0.0000	-15785458
	22	33	902	468	1.6770	0.8385	-16774656
	22	34	902	468	0.0000	0.0000	-16773632
	22	35	902	462	0.7740	0.3870	-16770814
	22	36	902	462	0.0000	0.0000	-16772352
	22	37	901	452	1.2964	0.6482	-16702717
	22	38	901	452	0.0000	0.0000	-16774400
	22	39	904	443	1.2238	0.6119	-16641789
	22	40	904	443	0.0000	0.0000	-16774400
	22	41	904	443	0.0000	0.0000	-16374013
	22	42	905	434	1.1681	0.5841	-16772352
	22	43	905	434	0.0000	0.0000	-16772864
	22	44	905	434	0.0000	0.0000	-16642303
	22	45	905	434	0.0000	0.0000	-16773632
	22	46	905	434	0.0000	0.0000	-16770304
	22	47	905	434	0.0000	0.0000	-16774655
	22	48	912	426	1.3713	0.6856	-16640256
	22	49	912	426	0.0000	0.0000	-16773632
	22	50	912	426	0.0000	0.0000	-16771840
	22	51	910	426	0.2580	0.1290	-16509435
	22	52	910	426	0.0000	0.0000	-16769536
	22	53	906	424	0.5769	0.2885	-16773120
	22	54	906	424	0.0000	0.0000	-16771324
	22	55	906	424	0.0000	0.0000	-16578045
	22	56	906	424	0.0000	0.0000	-16771840
	22	57	916	422	1.3155	0.6578	-16773632
	22	58	916	422	0.0000	0.0000	-16707328
	22	59	922	438	2.2044	1.1022	-16771840
	22	60	922	438	0.0000	0.0000	-16769536
	22	61	924	434	0.5769	0.2885	-16708094
	22	62	924	434	0.0000	0.0000	-16575228
	22	63	917	431	0.9824	0.4912	-16773120
	22	64	917	431	0.0000	0.0000	-16774144
	22	65	924	440	1.4708	0.7354	-16708096
	22	66	924	440	0.0000	0.0000	-16772607
	22	67	936	440	1.5480	0.7740	-16773119
	22	68	936	440	0.0000	0.0000	-16772096
	22	69	934	447	0.9391	0.4696	-16705279
	22	70	934	447	0.0000	0.0000	-16641787
	23	20	977	555	-1.0000	-1.0000	-16774400
	23	21	977	555	0.0000	0.0000	-16774656
	23	22	973	558	0.6450	0.3225	-16774912
	23	23	973	558	0.0000	0.0000	-16708096
	23	24	965	560	1.0638	0.5319	-16774656
	23	25	965	560	0.0000	0.0000	-16773120
	23	26	958	567	1.2770	0.6385	-16774912
	23	27	958	567	0.0000	0.0000	-16768768
	23	28	941	574	2.3716	1.1858	-16772864
	23	29	941	574	0.0000	0.0000	-16773632
	23	30	937	575	0.5319	0.2659	-16642303
	23	31	937	575	0.0000	0.0000	-16767744
	23	32	937	575	0.0000	0.0000	-16767744
	23	33	937	575	0.0000	0.0000	-15717619
	23	34	942	568	1.1097	0.5548	-16374015
	23	35	942	568	0.0000	0.0000	-16772864
	23	36	941	560	1.0400	0.5200	-16773120
	23	37	941	560	0.0000	0.0000	-15852273
	23	38	950	554	1.3953	0.6977	-16769792
	23	39	950	554	0.0000	0.0000	-16707582
	23	40	956	550	0.9302	0.4651	-16702969
	23	41	956	550	0.0000	0.0000	-16772608
	23	42	954	550	0.2580	0.1290	-16507646
	23	43	954	550	0.0000	0.0000	-16769792
	23	44	960	556	1.0946	0.5473	-16771328
	23	45	960	556	0.0000	0.0000	-16760576
	23	46	952	560	1.1538	0.5769	-16764928
	23	47	952	560	0.0000	0.0000	-14983402
	23	48	941	562	1.4423	0.7211	-16762880
	23	49	941	562	0.0000	0.0000	-15912951
	23	50	933	566	1.1538	0.5769	-16642814
	23	51	933	566	0.0000	0.0000	-16765696
	23	52	925	566	1.0320	0.5160	-16770560
	23	53	925	566	0.0000	0.0000	-16153080
	23	54	928	563	0.5473	0.2737	-16633340
	23	55	928	563	0.0000	0.0000	-16700414
	23	56	929	555	1.0400	0.5200	-16238584
	23	57	929	555	0.0000	0.0000	-16765184
	23	58	925	568	1.7546	0.8773	-16773376
	23	59	925	568	0.0000	0.0000	-16772864
	23	60	916	570	1.1893	0.5947	-16763136
	23	61	916	570	0.0000	0.0000	-16106230
	23	62	913	574	0.6450	0.3225	-16627707
	23	63	913	574	0.0000	0.0000	-15845621
	23	64	918	574	0.6450	0.3225	-16635902
	23	65	918	574	0.0000	0.0000	-16765952
	23	66	917	566	1.0400	0.5200	-16760064
	23	67	917	566	0.0000	0.0000	-15717105
	23	68	920	554	1.5956	0.7978	-16759805
	23	69	920	554	0.0000	0.0000	-15102695
	23	70	920	552	0.2580	0.1290	-16026098
	23	71	920	552	0.0000	0.0000	-16730112
	23	72	921	552	0.1290	0.0645	-16759040
	23	73	921	552	0.0000	0.0000	-16031990
	23	74	926	550	0.6947	0.3473	-16761600
	23	75	926	550	0.0000	0.0000	-16750592
	23	76	930	550	0.5160	0.2580	-16752128
	23	77	930	550	0.0000	0.0000	-16740352
	23	78	929	548	0.2885	0.1442	-16751104
	23	79	929	548	0.0000	0.0000	-16762112
	23	80	928	546	0.2885	0.1442	-16768512
	23	81	928	546	0.0000	0.0000	-16764416
	23	82	924	546	0.5160	0.2580	-16292861
	23	83	924	546	0.0000	0.0000	-15634670
	23	84	934	558	2.0150	1.0075	-16090101
	23	85	934	558	0.0000	0.0000	-16761088
	23	86	933	556	0.2885	0.1442	-16758784
	23	87	933	556	0.0000	0.0000	-16757504
	24	21	444	420	-1.0000	-1.0000	-16446972
	24	22	444	420	0.0000	0.0000	-16775680
	24	23	444	420	0.0000	0.0000	-16775936
	24	24	441	420	0.3870	0.1935	-16774400
	24	25	441	420	0.0000	0.0000	-16775424
	24	26	442	414	0.7847	0.3923	-16775424
	24	27	442	414	0.0000	0.0000	-16774912
	24	28	436	412	0.8159	0.4079	-16773632
	24	29	436	412	0.0000	0.0000	-16773888
	24	30	436	412	0.0000	0.0000	-16773888
	24	31	436	412	0.0000	0.0000	-16774656
	24	32	436	410	0.2580	0.1290	-16775680
	24	33	436	410	0.0000	0.0000	-16773888
	24	34	442	408	0.8159	0.4079	-16510719
	24	35	442	408	0.0000	0.0000	-16774912
	24	36	446	404	0.7297	0.3649	-16773888
	24	37	446	404	0.0000	0.0000	-16708607
	24	38	458	395	1.9350	0.9675	-16178681
	24	39	458	395	0.0000	0.0000	-16775168
	24	40	465	395	0.9030	0.4515	-16774656
	24	41	465	395	0.0000	0.0000	-16774912
	24	42	469	394	0.5319	0.2659	-16642301
	24	43	469	394	0.0000	0.0000	-16775168
	24	44	469	394	0.0000	0.0000	-16709631
	24	45	469	394	0.0000	0.0000	-16774144
	24	46	474	387	1.1097	0.5548	-16708096
	24	47	474	387	0.0000	0.0000	-16776192
	24	48	478	387	0.5160	0.2580	-16641536
	24	49	478	387	0.0000	0.0000	-16573180
	24	50	484	387	0.7740	0.3870	-16706812
	24	51	484	387	0.0000	0.0000	-16574463
	24	52	496	387	1.5480	0.7740	-16575744
	24	53	496	387	0.0000	0.0000	-16774400
	24	54	496	382	0.6450	0.3225	-16772864
	24	55	496	382	0.0000	0.0000	-16641536
	24	56	496	382	0.0000	0.0000	-16774144
	24	57	496	382	0.0000	0.0000	-16771584
	24	58	493	382	0.3870	0.1935	-16377849
	24	59	493	382	0.0000	0.0000	-16773120
	24	60	504	379	1.4708	0.7354	-16772096
	24	61	504	379	0.0000	0.0000	-16507135
	24	62	506	376	0.4651	0.2326	-16772352
	24	63	506	376	0.0000	0.0000	-16772096
	24	64	502	376	0.5160	0.2580	-16506621
	24	65	502	376	0.0000	0.0000	-16772096
	24	66	497	374	0.6947	0.3473	-16771072
	24	67	497	374	0.0000	0.0000	-16771584
	24	68	505	374	1.0320	0.5160	-16772864
	24	69	505	374	0.0000	0.0000	-16771840
	24	70	506	374	0.1290	0.0645	-16772352
	24	71	506	374	0.0000	0.0000	-16769532
	24	72	513	372	0.9391	0.4696	-16770048
	24	73	513	372	0.0000	0.0000	-16771584
	24	74	521	372	1.0320	0.5160	-16772864
	24	75	521	372	0.0000	0.0000	-16707582
	24	76	510	368	1.5099	0.7550	-16642304
	24	77	510	368	0.0000	0.0000	-16243449
	24	78	509	366	0.2885	0.1442	-16772096
	24	79	509	366	0.0000	0.0000	-16772096
	24	80	516	366	0.9030	0.4515	-16573693
	24	81	516	366	0.0000	0.0000	-16771328
	24	82	516	360	0.7740	0.3870	-16769280
	24	83	516	360	0.0000	0.0000	-16773120
	24	84	516	354	0.7740	0.3870	-16772096
	24	85	516	354	0.0000	0.0000	-16771840
	24	86	526	358	1.3894	0.6947	-16773376
	24	87	526	358	0.0000	0.0000	-16706560
	24	88	525	356	0.2885	0.1442	-16772352
	24	89	525	356	0.0000	0.0000	-16772096
	24	90	516	348	1.5534	0.7767	-16773888
	24	91	516	348	0.0000	0.0000	-16445437
	24	92	518	348	0.2580	0.1290	-16773632
	24	93	518	348	0.0000	0.0000	-16639232
	24	94	521	347	0.4079	0.2040	-16773120
	24	95	521	347	0.0000	0.0000	-16772608
	24	96	521	347	0.0000	0.0000	-16642816
	24	97	521	347	0.0000	0.0000	-16774400
	24	98	510	340	1.6820	0.8410	-16771328
	24	99	510	340	0.0000	0.0000	-16772352
	24	100	520	339	1.2964	0.6482	-16773376
	24	101	520	339	0.0000	0.0000	-16441080
	24	102	510	338	1.2964	0.6482	-16772096
	24	103	510	338	0.0000	0.0000	-16178422
	24	104	506	330	1.1538	0.5769	-16637435
	24	105	506	330	0.0000	0.0000	-16769792
	24	106	512	324	1.0946	0.5473	-16706304
	24	107	512	324	0.0000	0.0000	-16698112
	24	108	516	324	0.5160	0.2580	-16041720
	24	109	516	324	0.0000	0.0000	-16638205
	24	110	524	323	1.0400	0.5200	-15649009
	24	111	524	323	0.0000	0.0000	-16638720
	24	112	532	322	1.0400	0.5200	-15644144
	24	113	532	322	0.0000	0.0000	-16768512
	24	114	537	319	0.7522	0.3761	-16769792
	24	115	537	319	0.0000	0.0000	-15847671
	24	116	540	314	0.7522	0.3761	-16704000
	24	117	540	314	0.0000	0.0000	-16769024
	24	118	548	304	1.6520	0.8260	-16772352
	24	119	548	304	0.0000	0.0000	-16768512
	24	120	562	295	2.1470	1.0735	-16770559
	25	66	492	383	-1.0000	-1.0000	-16774656
	25	67	493	376	0.9122	0.4561	-16707328
	25	68	493	376	0.0000	0.0000	-16771328
	25	69	501	376	1.0320	0.5160	-16768768
	25	70	501	376	0.0000	0.0000	-16310267
	25	71	505	375	0.5319	0.2659	-16771070
	25	72	505	375	0.0000	0.0000	-16573693
	25	73	516	375	1.4190	0.7095	-16504316
	25	74	516	375	0.0000	0.0000	-16771584
	25	75	520	368	1.0400	0.5200	-16772864
	25	76	520	368	0.0000	0.0000	-16772096
	25	77	518	366	0.3649	0.1824	-16774400
	25	78	518	366	0.0000	0.0000	-15914998
	25	79	513	367	0.6578	0.3289	-16772864
	25	80	513	367	0.0000	0.0000	-16773120
	25	81	522	364	1.2238	0.6119	-16574715
	25	82	522	364	0.0000	0.0000	-16772864
	25	83	514	359	1.2170	0.6085	-16774400
	25	84	514	359	0.0000	0.0000	-16770559
	25	85	517	359	0.3870	0.1935	-16773632
	25	86	517	359	0.0000	0.0000	-16771840
	25	87	517	356	0.3870	0.1935	-16774400
	25	88	517	356	0.0000	0.0000	-16771072
	25	89	512	354	0.6947	0.3473	-16770560
	25	90	512	354	0.0000	0.0000	-16773120
	25	91	516	350	0.7297	0.3649	-16772864
	25	92	516	350	0.0000	0.0000	-16772352
	25	93	517	347	0.4079	0.2040	-16771328
	25	94	517	347	0.0000	0.0000	-16508668
	25	95	520	346	0.4079	0.2040	-16773376
	25	96	520	346	0.0000	0.0000	-16775168
	25	97	514	346	0.7740	0.3870	-16772096
	25	98	514	346	0.0000	0.0000	-16113658
	25	99	513	339	0.9122	0.4561	-16772608
	25	100	513	339	0.0000	0.0000	-16774144
	25	101	524	343	1.5099	0.7550	-16772608
	25	102	524	343	0.0000	0.0000	-16770816
	25	103	520	336	1.0400	0.5200	-16708096
	25	104	520	336	0.0000	0.0000	-16771584
	25	105	520	336	0.0000	0.0000	-16772352
	25	106	520	336	0.0000	0.0000	-16705024
	25	107	526	334	0.8159	0.4079	-16771584
	25	108	526	334	0.0000	0.0000	-16771072
	25	109	534	332	1.0638	0.5319	-16774912
	25	110	534	332	0.0000	0.0000	-16773888
	25	111	536	328	0.5769	0.2885	-16310008
	25	112	536	328	0.0000	0.0000	-16770048
	25	113	538	322	0.8159	0.4079	-16107763
	25	114	538	322	0.0000	0.0000	-16700928
	25	115	538	322	0.0000	0.0000	-16767488
	25	116	538	322	0.0000	0.0000	-16771328
	25	117	550	310	2.1892	1.0946	-16705277
	25	118	550	310	0.0000	0.0000	-16767232
	25	119	557	304	1.1893	0.5947	-16771328
	25	120	557	304	0.0000	0.0000	-16772096
	26	1	228	554	-1.0000	-1.0000	-13157376
	26	2	229	550	0.5319	0.2659	-14331136
	26	3	230	549	0.1824	0.0912	-14323968
	26	4	230	549	0.0000	0.0000	-14341888
	26	5	232	558	1.1893	0.5947	-13147904
	26	6	229	572	1.8470	0.9235	-13162240
	26	7	226	570	0.4651	0.2326	-12509184
	26	8	237	577	1.6820	0.8410	-13755648
	26	9	237	577	0.0000	0.0000	-13737728
	26	10	237	577	0.0000	0.0000	-13152512
	26	11	237	577	0.0000	0.0000	-12491264
	26	12	241	592	2.0026	1.0013	-13747200
	26	13	250	596	1.2705	0.6353	-10067712
	26	14	257	604	1.3713	0.6856	-11324672
	26	15	252	601	0.7522	0.3761	-11584512
	26	16	252	601	0.0000	0.0000	-11324672
	26	17	256	600	0.5319	0.2659	-13147904
	26	18	261	612	1.6770	0.8385	-10658560
	26	19	256	613	0.6578	0.3289	-13163264
	26	20	256	613	0.0000	0.0000	-12484096
	26	21	262	609	0.9302	0.4651	-12496128
	26	22	260	614	0.6947	0.3473	-14982912
	26	23	269	613	1.1681	0.5841	-11312896
	26	24	269	613	0.0000	0.0000	-7640320
	26	25	269	613	0.0000	0.0000	-11304448
	26	26	276	616	0.9824	0.4912	-12496128
	26	27	276	616	0.0000	0.0000	-10073600
	26	28	276	616	0.0000	0.0000	-11912192
	26	29	282	617	0.7847	0.3923	-9487360
	26	30	282	617	0.0000	0.0000	-10667008
	26	31	282	617	0.0000	0.0000	-8243456
	26	32	282	617	0.0000	0.0000	-9480192
	26	33	273	617	1.1610	0.5805	-11316480
	26	34	282	618	1.1681	0.5841	-9165568
	26	35	290	622	1.1538	0.5769	-8828416
	26	36	301	629	1.6820	0.8410	-8256512
	26	37	289	625	1.6317	0.8159	-7058944
	26	38	278	625	1.4190	0.7095	-9490944
	26	39	278	625	0.0000	0.0000	-8827136
	26	40	300	625	2.8380	1.4190	-9486080
	26	41	300	625	0.0000	0.0000	-6413056
	26	42	300	625	0.0000	0.0000	-9486080
	26	43	294	630	1.0075	0.5038	-9481472
	26	44	294	630	0.0000	0.0000	-8833280
	26	45	297	626	0.6450	0.3225	-7326976
	26	46	277	629	2.6089	1.3044	-10667008
	26	47	290	630	1.6820	0.8410	-8242176
	26	48	290	630	0.0000	0.0000	-10395392
	26	49	296	633	0.8654	0.4327	-9494528
	27	1	652	416	-1.0000	-1.0000	-15591680
	27	2	652	416	0.0000	0.0000	-14999552
	27	3	658	400	2.2044	1.1022	-14341888
	27	4	658	400	0.0000	0.0000	-14997248
	27	5	658	400	0.0000	0.0000	-15583488
	27	6	658	400	0.0000	0.0000	-14340608
	27	7	676	397	2.3540	1.1770	-14997248
	27	8	676	397	0.0000	0.0000	-15575040
	27	9	681	393	0.8260	0.4130	-15588096
	27	10	681	393	0.0000	0.0000	-14338304
	27	11	697	385	2.3076	1.1538	-14995968
	27	12	697	385	0.0000	0.0000	-14332160
	27	13	716	381	2.5047	1.2524	-14316800
	27	14	716	381	0.0000	0.0000	-14976768
	27	15	734	373	2.5410	1.2705	-11316480
	27	16	734	373	0.0000	0.0000	-13147904
	27	17	749	361	2.4780	1.2390	-11323648
	27	18	749	361	0.0000	0.0000	-11921664
	27	19	760	353	1.7546	0.8773	-11321088
	27	20	760	353	0.0000	0.0000	-9482496
	27	21	769	342	1.8334	0.9167	-11914496
	27	22	769	342	0.0000	0.0000	-11316480
	27	23	768	334	1.0400	0.5200	-11908608
	27	24	768	334	0.0000	0.0000	-8811776
	27	25	757	317	2.6121	1.3060	-10667008
	27	26	757	317	0.0000	0.0000	-13164544
	27	27	746	312	1.5587	0.7794	-12483072
	27	28	746	312	0.0000	0.0000	-14334720
	27	29	736	308	1.3894	0.6947	-12469760
	27	30	736	308	0.0000	0.0000	-13740032
	27	31	729	304	1.0400	0.5200	-12503296
	27	32	729	304	0.0000	0.0000	-14319104
	27	33	725	294	1.3894	0.6947	-13129984
	27	34	725	294	0.0000	0.0000	-13140736
	27	35	720	286	1.2170	0.6085	-12452096
	27	36	720	286	0.0000	0.0000	-13119232
	27	37	714	274	1.7307	0.8654	-11296256
	27	38	714	274	0.0000	0.0000	-4536320
	27	39	709	272	0.6947	0.3473	-256
	27	40	709	272	0.0000	0.0000	-38144
	27	41	697	262	2.0150	1.0075	-44288
	27	42	697	262	0.0000	0.0000	-40704
	27	43	694	257	0.7522	0.3761	-35840
	27	44	694	257	0.0000	0.0000	-39424
	27	45	684	249	1.6520	0.8260	-3368704
	27	46	684	249	0.0000	0.0000	-45312
	27	47	668	238	2.5047	1.2524	-6137856
	27	48	668	238	0.0000	0.0000	-1787392
	27	49	662	230	1.2900	0.6450	-10641920
	27	50	662	230	0.0000	0.0000	-9463552
	27	51	652	217	2.1158	1.0579	-13132288
	27	52	652	217	0.0000	0.0000	-10653952
	27	53	650	214	0.4651	0.2326	-11315200
	27	54	650	214	0.0000	0.0000	-11291392
	27	55	641	204	1.7355	0.8678	-14329856
	27	56	641	204	0.0000	0.0000	-13131264
	27	57	624	204	2.1930	1.0965	-14981632
	27	58	624	204	0.0000	0.0000	-14992384
	27	59	624	197	0.9030	0.4515	-11896576
	27	60	624	197	0.0000	0.0000	-11285504
	27	61	614	189	1.6520	0.8260	-8808192
	27	62	614	189	0.0000	0.0000	-7641600
	27	63	606	176	1.9691	0.9845	-6127104
	27	64	606	176	0.0000	0.0000	-1219072
	27	65	600	164	1.7307	0.8654	-38144
	27	66	600	164	0.0000	0.0000	-27648
	27	67	594	154	1.5044	0.7522	-50176
	27	68	594	154	0.0000	0.0000	-57344
	27	69	590	141	1.7546	0.8773	-3014912
	27	70	590	141	0.0000	0.0000	-7632128
	27	71	581	125	2.3681	1.1841	-12469760
	27	72	581	125	0.0000	0.0000	-13143040
	28	32	704	585	-1.0000	-1.0000	-10077184
	28	33	704	585	0.0000	0.0000	-8232704
	28	34	700	598	1.7546	0.8773	-5233408
	28	35	700	598	0.0000	0.0000	-7653632
	28	36	700	598	0.0000	0.0000	-9487360
	28	37	700	598	0.0000	0.0000	-10078464
	28	38	702	594	0.5769	0.2885	-3981056
	28	39	702	594	0.0000	0.0000	-5829376
	28	40	700	594	0.2580	0.1290	-8836864
	28	41	700	594	0.0000	0.0000	-6407168
	28	42	700	604	1.2900	0.6450	-5820928
	28	43	700	604	0.0000	0.0000	-6395136
	28	44	698	606	0.3649	0.1824	-7657216
	28	45	698	606	0.0000	0.0000	-8237312
	28	46	693	608	0.6947	0.3473	-5813760
	28	47	693	608	0.0000	0.0000	-8236288
	28	48	692	613	0.6578	0.3289	-10073600
	28	49	692	613	0.0000	0.0000	-3398400
	28	50	690	620	0.9391	0.4696	-7658240
	28	51	690	620	0.0000	0.0000	-5225216
	28	52	688	620	0.2580	0.1290	-7626240
	28	53	688	620	0.0000	0.0000	-7658240
	28	54	681	618	0.9391	0.4696	-6415616
	28	55	681	618	0.0000	0.0000	-8243456
	28	56	685	620	0.5769	0.2885	-6409472
	28	57	685	620	0.0000	0.0000	-6397696
	28	58	682	614	0.8654	0.4327	-3987200
	28	59	682	614	0.0000	0.0000	-5815040
	28	60	681	617	0.4079	0.2040	-4573440
	28	61	681	617	0.0000	0.0000	-7664384
	28	62	678	624	0.9824	0.4912	-7070976
	28	63	678	624	0.0000	0.0000	-7331840
	28	64	673	629	0.9122	0.4561	-9498112
	28	65	673	629	0.0000	0.0000	-3987200
	28	66	672	633	0.5319	0.2659	-5826816
	28	67	672	633	0.0000	0.0000	-7987200
	28	68	664	637	1.1538	0.5769	-7070976
	28	69	664	637	0.0000	0.0000	-8249344
	28	70	656	645	1.4595	0.7297	-4579328
	28	71	656	645	0.0000	0.0000	-4901120
	28	72	648	638	1.3713	0.6856	-4573440
	28	73	648	638	0.0000	0.0000	-5805312
	28	74	642	637	0.7847	0.3923	-7060224
	28	75	642	637	0.0000	0.0000	-3988224
	28	76	642	645	1.0320	0.5160	-6405888
	28	77	642	645	0.0000	0.0000	-5216768
	28	78	637	637	1.2170	0.6085	-7643904
	28	79	637	637	0.0000	0.0000	-8247040
	28	80	640	645	1.1022	0.5511	-8248064
	28	81	640	645	0.0000	0.0000	-6147328
	28	82	637	644	0.4079	0.2040	-7067392
	28	83	637	644	0.0000	0.0000	-2483456
	28	84	637	646	0.2580	0.1290	-5813760
	28	85	637	646	0.0000	0.0000	-8828416
	28	86	633	646	0.5160	0.2580	-6414336
	28	87	633	646	0.0000	0.0000	-4567296
	28	88	630	645	0.4079	0.2040	-8245760
	28	89	630	645	0.0000	0.0000	-3391232
	28	90	628	644	0.2885	0.1442	-6405888
	28	91	628	644	0.0000	0.0000	-7055360
	28	92	628	636	1.0320	0.5160	-6391552
	28	93	628	636	0.0000	0.0000	-9489664
	28	94	637	637	1.1681	0.5841	-1819648
	28	95	637	637	0.0000	0.0000	-6419200
	29	47	576	640	-1.0000	-1.0000	-13753088
	29	48	576	640	0.0000	0.0000	-13164544
	29	49	570	645	1.0075	0.5038	-14347776
	29	50	570	645	0.0000	0.0000	-13757952
	29	51	573	644	0.4079	0.2040	-14986496
	29	52	573	644	0.0000	0.0000	-12502016
	29	53	577	648	0.7297	0.3649	-12500736
	29	54	577	648	0.0000	0.0000	-14345472
	29	55	576	650	0.2885	0.1442	-14335744
	29	56	576	650	0.0000	0.0000	-15003136
	29	57	574	657	0.9391	0.4696	-13151488
	29	58	570	666	1.2705	0.6353	-13749504
	29	59	570	666	0.0000	0.0000	-13157376
	29	60	560	666	1.2900	0.6450	-13755648
	29	61	560	666	0.0000	0.0000	-11920640
	29	62	560	669	0.3870	0.1935	-13157376
	29	63	560	669	0.0000	0.0000	-11324672
	29	64	557	676	0.9824	0.4912	-12507904
	29	65	557	676	0.0000	0.0000	-13740032
	29	66	552	681	0.9122	0.4561	-12503296
	29	67	552	681	0.0000	0.0000	-13757952
	29	68	545	684	0.9824	0.4912	-12507904
	29	69	545	684	0.0000	0.0000	-11313920
	29	70	541	686	0.5769	0.2885	-11330816
	29	71	541	686	0.0000	0.0000	-11921664
	29	72	529	682	1.6317	0.8159	-11313920
	29	73	529	682	0.0000	0.0000	-11902720
	29	74	524	682	0.6450	0.3225	-13150208
	29	75	524	682	0.0000	0.0000	-8835584
	29	76	520	688	0.9302	0.4651	-11321088
	29	77	520	688	0.0000	0.0000	-11919360
	29	78	516	685	0.6450	0.3225	-11331840
	29	79	516	685	0.0000	0.0000	-11915776
	29	80	512	689	0.7297	0.3649	-11321088
	29	81	512	689	0.0000	0.0000	-11313920
	29	82	509	682	0.9824	0.4912	-10083072
	29	83	509	682	0.0000	0.0000	-11908608
	29	84	512	693	1.4708	0.7354	-13156096
	29	85	512	693	0.0000	0.0000	-11908608
	29	86	500	700	1.7921	0.8961	-10664704
	29	87	500	700	0.0000	0.0000	-9493248
	29	88	500	685	1.9350	0.9675	-8834304
	29	89	500	685	0.0000	0.0000	-10664704
	29	90	500	685	0.0000	0.0000	-9490944
	29	91	500	685	0.0000	0.0000	-9488640
	29	92	500	681	0.5160	0.2580	-8836864
	29	93	500	681	0.0000	0.0000	-11327232
	29	94	497	681	0.3870	0.1935	-10079488
	29	95	497	681	0.0000	0.0000	-8232704
	29	96	490	681	0.9030	0.4515	-10075904
	29	97	490	681	0.0000	0.0000	-8842752
	29	98	498	676	1.2170	0.6085	-9488640
	29	99	498	676	0.0000	0.0000	-8202752
	30	40	673	656	-1.0000	-1.0000	-15004416
	30	41	673	656	0.0000	0.0000	-15006720
	30	42	673	660	0.5160	0.2580	-15584512
	30	43	673	660	0.0000	0.0000	-14337024
	30	44	673	660	0.0000	0.0000	-15589376
	30	45	673	660	0.0000	0.0000	-15589376
	30	46	674	677	2.1968	1.0984	-14340608
	30	47	674	677	0.0000	0.0000	-13761536
	30	48	670	681	0.7297	0.3649	-12511488
	30	49	670	681	0.0000	0.0000	-13755648
	30	50	670	686	0.6450	0.3225	-13155072
	30	51	670	686	0.0000	0.0000	-13160960
	30	52	665	688	0.6947	0.3473	-7657216
	30	53	665	688	0.0000	0.0000	-11908608
	30	54	662	692	0.6450	0.3225	-12500736
	30	55	662	692	0.0000	0.0000	-13753088
	30	56	658	704	1.6317	0.8159	-13160960
	30	57	658	704	0.0000	0.0000	-13160960
	30	58	658	698	0.7740	0.3870	-13754368
	30	59	658	698	0.0000	0.0000	-13748480
	30	60	653	698	0.6450	0.3225	-7651072
	30	61	653	698	0.0000	0.0000	-11908608
	30	62	652	705	0.9122	0.4561	-12503296
	30	63	652	705	0.0000	0.0000	-12510464
	30	64	641	710	1.5587	0.7794	-10085632
	30	65	641	710	0.0000	0.0000	-11918080
	30	66	640	718	1.0400	0.5200	-13749504
	30	67	640	718	0.0000	0.0000	-14342912
	30	68	634	724	1.0946	0.5473	-11917056
	30	69	634	724	0.0000	0.0000	-13747200
	30	70	624	722	1.3155	0.6578	-12498432
	30	71	624	722	0.0000	0.0000	-11914496
	30	72	618	717	1.0075	0.5038	-10669312
	30	73	618	717	0.0000	0.0000	-9471744
	30	74	613	714	0.7522	0.3761	-9483776
	30	75	613	714	0.0000	0.0000	-10676480
	30	76	608	718	0.8260	0.4130	-8239872
	30	77	608	718	0.0000	0.0000	-9476608
	30	78	606	713	0.6947	0.3473	-9736448
	30	79	606	713	0.0000	0.0000	-8829696
	30	80	604	713	0.2580	0.1290	-8833280
	30	81	604	713	0.0000	0.0000	-7653632
	30	82	601	714	0.4079	0.2040	-9480192
	30	83	601	714	0.0000	0.0000	-11325952
	30	84	592	722	1.5534	0.7767	-10408448
	30	85	592	722	0.0000	0.0000	-10082048
	30	86	590	721	0.2885	0.1442	-8836864
	30	87	590	721	0.0000	0.0000	-11902720
	30	88	582	722	1.0400	0.5200	-9494528
	30	89	582	722	0.0000	0.0000	-8243456
	30	90	582	722	0.0000	0.0000	-8844032
	30	91	582	722	0.0000	0.0000	-9477888
	30	92	581	722	0.1290	0.0645	-11327232
	30	93	581	722	0.0000	0.0000	-8235008
	30	94	573	726	1.1538	0.5769	-12512768
	30	95	573	726	0.0000	0.0000	-11330816
	30	96	580	717	1.4708	0.7354	-8834304
	30	97	580	717	0.0000	0.0000	-10652672
	30	98	581	716	0.1824	0.0912	-11315200
	30	99	581	716	0.0000	0.0000	-10071296
	30	100	589	721	1.2170	0.6085	-8247040
	30	101	589	721	0.0000	0.0000	-9481472
	30	102	578	718	1.4708	0.7354	-8827136
	30	103	578	718	0.0000	0.0000	-15000832
	30	104	570	726	1.4595	0.7297	-12499712
	30	105	570	726	0.0000	0.0000	-13162240
	30	106	570	736	1.2900	0.6450	-11889664
	30	107	570	736	0.0000	0.0000	-10672896
	30	108	578	734	1.0638	0.5319	-11918080
	30	109	578	734	0.0000	0.0000	-10644480
	31	1	645	436	-1.0000	-1.0000	-15590656
	31	2	649	417	2.5047	1.2524	-15592960
	31	3	649	417	0.0000	0.0000	-15000832
	31	4	660	410	1.6820	0.8410	-15585792
	31	5	660	410	0.0000	0.0000	-15575040
	31	6	672	406	1.6317	0.8159	-14979328
	31	7	672	406	0.0000	0.0000	-15590656
	31	8	684	406	1.5480	0.7740	-14991104
	31	9	684	406	0.0000	0.0000	-13754368
	31	10	690	397	1.3953	0.6977	-14995968
	31	11	690	397	0.0000	0.0000	-15001856
	31	12	690	389	1.0320	0.5160	-14345472
	31	13	690	389	0.0000	0.0000	-14999552
	31	14	688	390	0.2885	0.1442	-14995968
	31	15	688	390	0.0000	0.0000	-14995968
	31	16	706	390	2.3220	1.1610	-14337024
	31	17	706	390	0.0000	0.0000	-14997248
	31	18	710	389	0.5319	0.2659	-14993664
	31	19	710	389	0.0000	0.0000	-14994688
	31	20	725	386	1.9733	0.9867	-13145344
	31	21	725	386	0.0000	0.0000	-13737728
	31	22	725	386	0.0000	0.0000	-14326272
	31	23	725	386	0.0000	0.0000	-12506880
	31	24	725	386	0.0000	0.0000	-13724672
	31	25	733	374	1.8605	0.9302	-14316800
	31	26	733	374	0.0000	0.0000	-12473344
	31	27	733	374	0.0000	0.0000	-12496128
	31	28	733	374	0.0000	0.0000	-12486400
	31	29	737	364	1.3894	0.6947	-13750784
	31	30	737	364	0.0000	0.0000	-12491264
	31	31	737	364	0.0000	0.0000	-11894272
	31	32	741	368	0.7297	0.3649	-12497152
	31	33	741	368	0.0000	0.0000	-10657536
	31	34	741	368	0.0000	0.0000	-11903744
	31	35	741	368	0.0000	0.0000	-10070016
	31	36	741	368	0.0000	0.0000	-11318784
	31	37	741	368	0.0000	0.0000	-13109760
	31	38	741	368	0.0000	0.0000	-11290112
	31	39	741	368	0.0000	0.0000	-11902720
	31	40	741	368	0.0000	0.0000	-11881216
	31	41	741	368	0.0000	0.0000	-11312896
	31	42	737	364	0.7297	0.3649	-10649088
	31	43	737	364	0.0000	0.0000	-13155072
	31	44	737	364	0.0000	0.0000	-10651392
	31	45	733	360	0.7297	0.3649	-8833280
	31	46	733	360	0.0000	0.0000	-11311616
	31	47	733	360	0.0000	0.0000	-8832000
	31	48	733	360	0.0000	0.0000	-12485376
	31	49	733	360	0.0000	0.0000	-10648064
	31	50	721	362	1.5694	0.7847	-10043904
	31	51	721	362	0.0000	0.0000	-13153792
	31	52	721	362	0.0000	0.0000	-13718528
	31	53	721	360	0.2580	0.1290	-12797440
	31	54	721	360	0.0000	0.0000	-12505600
	31	55	708	358	1.6967	0.8484	-11328256
	31	56	708	358	0.0000	0.0000	-10027264
	31	57	709	350	1.0400	0.5200	-8230144
	31	58	709	350	0.0000	0.0000	-8217088
	31	59	709	350	0.0000	0.0000	-5234688
	31	60	709	350	0.0000	0.0000	-6405888
	31	61	698	346	1.5099	0.7550	-3383040
	31	62	698	346	0.0000	0.0000	-37120
	31	63	698	346	0.0000	0.0000	-6392832
	31	64	698	346	0.0000	0.0000	-2461952
	31	65	676	350	2.8845	1.4423	-10752
	31	66	676	350	0.0000	0.0000	-5198848
	31	67	676	350	0.0000	0.0000	-5803008
	31	68	676	350	0.0000	0.0000	-39424
	31	69	668	346	1.1538	0.5769	-5477632
	31	70	668	346	0.0000	0.0000	-4314880
	31	71	668	346	0.0000	0.0000	-647168
	31	72	646	344	2.8497	1.4249	-5204992
	31	73	646	344	0.0000	0.0000	-3651072
	31	74	646	344	0.0000	0.0000	-4306432
	31	75	646	344	0.0000	0.0000	-6386944
	31	76	646	344	0.0000	0.0000	-7643904
	32	2	793	577	-1.0000	-1.0000	9600
	32	5	793	577	0.0000	0.0000	16000
	32	8	793	577	0.0000	0.0000	14934
	32	11	792	576	0.1824	0.0912	17067
	32	14	796	573	0.6450	0.3225	11734
	32	17	792	576	0.6450	0.3225	9600
	32	20	797	578	0.6947	0.3473	11733
	32	23	801	585	1.0400	0.5200	10666
	32	26	804	586	0.4079	0.2040	8533
	32	29	810	586	0.7740	0.3870	8533
	32	32	814	581	0.8260	0.4130	4266
	32	35	813	585	0.5319	0.2659	6400
	32	38	808	593	1.2170	0.6085	5333
	32	41	812	594	0.5319	0.2659	9600
	32	44	809	600	0.8654	0.4327	6400
	32	47	804	597	0.7522	0.3761	8533
	32	50	812	596	1.0400	0.5200	8533
	32	53	812	594	0.2580	0.1290	8533
	32	56	806	594	0.7740	0.3870	13867
	32	59	806	594	0.0000	0.0000	9600
	32	62	806	594	0.0000	0.0000	8533
	32	65	801	590	0.8260	0.4130	8533
	32	68	805	590	0.5160	0.2580	10667
	32	71	804	602	1.5534	0.7767	13867
	32	74	801	601	0.4079	0.2040	11734
	32	77	800	596	0.6578	0.3289	9600
	32	80	798	597	0.2885	0.1442	12800
	32	83	794	596	0.5319	0.2659	16000
	32	86	793	605	1.1681	0.5841	11733
	32	89	792	605	0.1290	0.0645	8533
	32	92	785	605	0.9030	0.4515	10667
	32	95	781	610	0.8260	0.4130	10667
	32	98	782	616	0.7847	0.3923	10666
	32	101	780	616	0.2580	0.1290	9600
	32	104	785	612	0.8260	0.4130	13334
	32	107	792	612	0.9030	0.4515	11733
	32	110	793	614	0.2885	0.1442	12800
	32	113	792	617	0.4079	0.2040	9600
	32	116	801	620	1.2238	0.6119	8533
	32	119	801	625	0.6450	0.3225	10667
	32	122	797	626	0.5319	0.2659	8533
	32	125	808	629	1.4708	0.7354	12800
	32	128	805	637	1.1022	0.5511	10667
	32	131	801	633	0.7297	0.3649	9600
	32	134	801	632	0.1290	0.0645	18134
	32	137	801	632	0.0000	0.0000	11733
	32	140	794	633	0.9122	0.4561	11733
	32	143	794	633	0.0000	0.0000	12800
	32	146	792	642	1.1893	0.5947	4267
	33	3	785	621	-1.0000	-1.0000	18
	33	6	792	618	0.9824	0.4912	35
	33	9	792	618	0.0000	0.0000	36
	33	12	798	614	0.9302	0.4651	95
	33	15	798	614	0.0000	0.0000	26
	33	18	812	616	1.8243	0.9122	51
	33	21	812	616	0.0000	0.0000	22
	33	24	822	614	1.3155	0.6578	7
	33	27	822	614	0.0000	0.0000	52
	33	30	829	609	1.1097	0.5548	24
	33	33	829	606	0.3870	0.1935	29
	33	36	829	606	0.0000	0.0000	27
	33	39	828	596	1.2964	0.6482	44
	33	42	828	596	0.0000	0.0000	41
	33	45	832	589	1.0400	0.5200	23
	33	48	832	589	0.0000	0.0000	35
	33	51	842	582	1.5746	0.7873	41
	33	54	842	582	0.0000	0.0000	36
	33	57	849	573	1.4708	0.7354	12
	33	60	849	573	0.0000	0.0000	35
	33	63	849	564	1.1610	0.5805	41
	33	66	849	564	0.0000	0.0000	26
	33	69	842	557	1.2770	0.6385	19
	33	72	842	557	0.0000	0.0000	28
	33	75	834	554	1.1022	0.5511	23
	33	78	834	554	0.0000	0.0000	52
	33	81	828	550	0.9302	0.4651	23
	33	84	828	550	0.0000	0.0000	21
	33	87	821	544	1.1893	0.5947	3
	33	90	812	532	1.9350	0.9675	21
	33	93	812	532	0.0000	0.0000	55
	33	96	812	532	0.0000	0.0000	24
	33	99	804	524	1.4595	0.7297	36
	33	102	801	520	0.6450	0.3225	23
	33	105	801	520	0.0000	0.0000	25
	33	108	790	510	1.9177	0.9589	48
	33	111	790	510	0.0000	0.0000	23
	33	114	785	504	1.0075	0.5038	66
	33	117	785	504	0.0000	0.0000	24
	33	120	782	502	0.4651	0.2326	36
	33	123	782	502	0.0000	0.0000	22
	33	126	781	486	2.0680	1.0340	46
	33	129	781	486	0.0000	0.0000	51
	34	3	761	629	-1.0000	-1.0000	35
	34	6	761	629	0.0000	0.0000	31
	34	9	756	630	0.6578	0.3289	71
	34	12	756	630	0.0000	0.0000	23
	34	15	756	630	0.0000	0.0000	8
	34	18	761	630	0.6450	0.3225	40
	34	21	761	630	0.0000	0.0000	71
	34	24	765	640	1.3894	0.6947	44
	34	27	765	640	0.0000	0.0000	41
	34	30	773	648	1.4595	0.7297	20
	34	33	773	648	0.0000	0.0000	41
	34	36	770	642	0.8654	0.4327	39
	34	39	770	642	0.0000	0.0000	26
	34	42	766	648	0.9302	0.4651	34
	34	45	766	648	0.0000	0.0000	40
	34	48	764	656	1.0638	0.5319	84
	34	51	764	656	0.0000	0.0000	48
	34	54	764	665	1.1610	0.5805	23
	34	57	764	665	0.0000	0.0000	39
	34	60	758	666	0.7847	0.3923	30
	34	63	758	666	0.0000	0.0000	62
	34	66	752	673	1.1893	0.5947	44
	34	69	752	673	0.0000	0.0000	27
	34	72	744	680	1.3713	0.6856	23
	34	75	744	680	0.0000	0.0000	26
	34	78	744	684	0.5160	0.2580	36
	34	81	742	693	1.1893	0.5947	59
	34	84	741	696	0.4079	0.2040	39
	34	87	741	696	0.0000	0.0000	26
	34	90	742	705	1.1681	0.5841	55
[truncated: 737 more rows]

## Sheet: Fig2I
	Manual tracking of RFP+/GFP- SCPs and Alcama-ΔPDZ-GFP+ SCPs
	Track n¬∞	Slice n¬∞	X	Y	Distance	Velocity	Pixel Value
	3	45	404	468	-1.0000	-1.0000	-16214272
	3	46	398	460	1.2900	0.6450	-16565504
	3	47	398	457	0.3870	0.1935	-16495360
	3	48	396	450	0.9391	0.4696	-16567040
	3	49	393	441	1.2238	0.6119	-16486656
	3	50	390	434	0.9824	0.4912	-16572416
	3	51	385	433	0.6578	0.3289	-16701184
	3	52	385	426	0.9030	0.4515	-16702208
	3	53	380	426	0.6450	0.3225	-16572160
	3	54	380	426	0.0000	0.0000	-16704512
	3	55	380	424	0.2580	0.1290	-16572928
	3	56	380	424	0.0000	0.0000	-16572160
	3	57	372	425	1.0400	0.5200	-16570368
	3	58	372	425	0.0000	0.0000	-16571648
	3	59	376	425	0.5160	0.2580	-16705024
	3	60	373	436	1.4708	0.7354	-16571904
	3	61	369	429	1.0400	0.5200	-16502016
	3	62	369	417	1.5480	0.7740	-16573696
	3	63	366	417	0.3870	0.1935	-16566016
	3	64	366	422	0.6450	0.3225	-16569344
	3	65	365	430	1.0400	0.5200	-16699904
	3	66	364	428	0.2885	0.1442	-16504576
	3	67	362	434	0.8159	0.4079	-16573184
	3	68	358	432	0.5769	0.2885	-16562944
	3	69	358	437	0.6450	0.3225	-16564992
	3	70	358	437	0.0000	0.0000	-16569344
	3	71	350	438	1.0400	0.5200	-16697600
	3	72	350	436	0.2580	0.1290	-16557824
	3	73	350	436	0.0000	0.0000	-16568064
	3	74	346	429	1.0400	0.5200	-16568064
	3	75	346	429	0.0000	0.0000	-16566272
	3	76	340	428	0.7847	0.3923	-16504576
	3	77	340	428	0.0000	0.0000	-16565760
	3	78	341	424	0.5319	0.2659	-16568320
	3	79	341	424	0.0000	0.0000	-16493312
	3	80	334	424	0.9030	0.4515	-16499200
	3	81	334	424	0.0000	0.0000	-16503040
	3	82	330	424	0.5160	0.2580	-16698368
	3	83	330	424	0.0000	0.0000	-16494336
	3	84	326	421	0.6450	0.3225	-16570368
	3	85	326	421	0.0000	0.0000	-16504576
	3	86	317	421	1.1610	0.5805	-16495616
	3	87	317	421	0.0000	0.0000	-16495872
	3	88	317	414	0.9030	0.4515	-16572160
	3	89	317	414	0.0000	0.0000	-16567552
	3	90	321	413	0.5319	0.2659	-16502016
	3	91	321	413	0.0000	0.0000	-16568064
	3	92	321	409	0.5160	0.2580	-16697600
	3	93	321	409	0.0000	0.0000	-16564480
	3	94	314	405	1.0400	0.5200	-16570112
	3	95	314	405	0.0000	0.0000	-16236544
	3	96	310	412	1.0400	0.5200	-16500992
	3	97	310	412	0.0000	0.0000	-16218624
	3	98	305	408	0.8260	0.4130	-16559872
	3	99	305	408	0.0000	0.0000	-16499456
	3	100	304	408	0.1290	0.0645	-16563200
	3	101	304	408	0.0000	0.0000	-16561664
	3	102	298	404	0.9302	0.4651	-16503552
	3	103	298	404	0.0000	0.0000	-16558848
	3	104	297	398	0.7847	0.3923	-16502272
	3	105	297	398	0.0000	0.0000	-16565760
	3	106	296	394	0.5319	0.2659	-16574720
	3	107	296	394	0.0000	0.0000	-16575232
	4	44	401	482	-1.0000	-1.0000	-15505408
	4	45	401	482	0.0000	0.0000	-15139072
	4	46	397	486	0.7297	0.3649	-15572736
	4	47	392	486	0.6450	0.3225	-16052480
	4	48	389	501	1.9733	0.9867	-16509952
	4	49	389	501	0.0000	0.0000	-16577792
	4	50	388	505	0.5319	0.2659	-16509696
	4	51	393	508	0.7522	0.3761	-16512768
	4	52	393	508	0.0000	0.0000	-16578048
	4	53	397	508	0.5160	0.2580	-16578816
	4	54	386	513	1.5587	0.7794	-16708352
	4	55	382	514	0.5319	0.2659	-16706304
	4	56	385	514	0.3870	0.1935	-16576000
	4	57	385	506	1.0320	0.5160	-16577536
	4	58	384	505	0.1824	0.0912	-16512256
	4	59	382	509	0.5769	0.2885	-16512256
	4	60	384	514	0.6947	0.3473	-16512256
	4	61	384	524	1.2900	0.6450	-16577280
	4	62	381	521	0.5473	0.2737	-16578304
	4	63	378	516	0.7522	0.3761	-16249088
	4	64	369	516	1.1610	0.5805	-16578816
	4	65	365	516	0.5160	0.2580	-16578304
	4	66	365	516	0.0000	0.0000	-16512256
	4	67	364	525	1.1681	0.5841	-16578560
	4	68	364	525	0.0000	0.0000	-16579072
	4	69	357	532	1.2770	0.6385	-16577792
	4	70	357	532	0.0000	0.0000	-16707584
	4	71	348	533	1.1681	0.5841	-16250112
	4	72	348	533	0.0000	0.0000	-16249856
	4	73	340	537	1.1538	0.5769	-16250112
	4	74	340	537	0.0000	0.0000	-16380672
	4	75	322	546	2.5961	1.2980	-16575232
	4	76	322	546	0.0000	0.0000	-16508416
	4	77	317	546	0.6450	0.3225	-16700672
	4	78	317	546	0.0000	0.0000	-16577024
	4	79	313	542	0.7297	0.3649	-16572160
	4	80	313	542	0.0000	0.0000	-16576512
	4	81	309	544	0.5769	0.2885	-16573696
	4	82	309	544	0.0000	0.0000	-16576256
	4	83	302	544	0.9030	0.4515	-16505088
	4	84	302	544	0.0000	0.0000	-16576256
	4	85	284	544	2.3220	1.1610	-16507648
	4	86	284	544	0.0000	0.0000	-16511232
	4	87	280	544	0.5160	0.2580	-16570880
	4	88	280	544	0.0000	0.0000	-16573440
	4	89	276	546	0.5769	0.2885	-16707072
	4	90	276	546	0.0000	0.0000	-16571136
	4	91	269	549	0.9824	0.4912	-16576768
	4	92	269	549	0.0000	0.0000	-16578304
	4	93	260	550	1.1681	0.5841	-16703744
	4	94	260	550	0.0000	0.0000	-16574208
	4	95	250	552	1.3155	0.6578	-16507904
	4	96	250	552	0.0000	0.0000	-16512512
	4	97	250	552	0.0000	0.0000	-16247296
	4	98	250	552	0.0000	0.0000	-16511744
	5	46	265	604	-1.0000	-1.0000	-16052992
	5	47	265	604	0.0000	0.0000	-16249088
	5	48	265	604	0.0000	0.0000	-16249856
	5	49	265	604	0.0000	0.0000	-16380672
	5	50	270	606	0.6947	0.3473	-16248320
	5	51	270	606	0.0000	0.0000	-16380416
	5	52	272	608	0.3649	0.1824	-16051968
	5	53	272	608	0.0000	0.0000	-15593984
	5	54	270	617	1.1893	0.5947	-16249344
	5	55	270	617	0.0000	0.0000	-16051968
	5	56	276	620	0.8654	0.4327	-15920384
	5	57	276	620	0.0000	0.0000	-15593216
	5	58	280	621	0.5319	0.2659	-16378368
	5	59	280	621	0.0000	0.0000	-15920128
	5	60	282	629	1.0638	0.5319	-15919872
	5	61	282	629	0.0000	0.0000	-15852032
	5	62	282	629	0.0000	0.0000	-15262720
	5	63	282	629	0.0000	0.0000	-15855616
	5	64	278	632	0.6450	0.3225	-15916800
	5	65	278	632	0.0000	0.0000	-15720704
	5	66	284	632	0.7740	0.3870	-15526656
	5	67	284	632	0.0000	0.0000	-15715584
	5	68	276	640	1.4595	0.7297	-15590144
	5	69	276	640	0.0000	0.0000	-15915008
	5	70	280	640	0.5160	0.2580	-15919104
	5	71	280	640	0.0000	0.0000	-15917824
	5	72	280	640	0.0000	0.0000	-15715584
	5	73	280	640	0.0000	0.0000	-15523584
	5	74	280	645	0.6450	0.3225	-15920896
	5	75	280	645	0.0000	0.0000	-15520256
	5	76	277	652	0.9824	0.4912	-15390720
	5	77	277	652	0.0000	0.0000	-15723520
	5	78	274	652	0.3870	0.1935	-15262976
	5	79	274	652	0.0000	0.0000	-15719168
	5	80	270	652	0.5160	0.2580	-15720448
	5	81	270	652	0.0000	0.0000	-15256064
	5	82	266	653	0.5319	0.2659	-15194624
	5	83	266	653	0.0000	0.0000	-15590144
	5	84	258	661	1.4595	0.7297	-15065600
	5	85	258	661	0.0000	0.0000	-15852800
	5	86	254	673	1.6317	0.8159	-15196928
	5	87	254	673	0.0000	0.0000	-15394048
	5	88	254	673	0.0000	0.0000	-15921152
	5	89	254	673	0.0000	0.0000	-15918848
	5	90	253	678	0.6578	0.3289	-15593728
	5	91	253	678	0.0000	0.0000	-15922688
	5	92	254	681	0.4079	0.2040	-15920640
	5	93	254	681	0.0000	0.0000	-15855872
	5	94	258	694	1.7546	0.8773	-15265536
	5	95	258	694	0.0000	0.0000	-15528192
	5	96	261	690	0.6450	0.3225	-16051968
	5	97	261	690	0.0000	0.0000	-13681664
	5	98	268	692	0.9391	0.4696	-15856640
	5	99	268	692	0.0000	0.0000	-15723520
	5	100	268	693	0.1290	0.0645	-15725824
	5	101	268	693	0.0000	0.0000	-15590912
	5	102	268	693	0.0000	0.0000	-15717120
	5	103	268	693	0.0000	0.0000	-15717888
	5	104	265	698	0.7522	0.3761	-14937856
	5	105	265	698	0.0000	0.0000	-15259648
	5	106	258	701	0.9824	0.4912	-14867456
	5	107	258	701	0.0000	0.0000	-15720704
	5	108	253	702	0.6578	0.3289	-15857408
	5	109	253	702	0.0000	0.0000	-16249344
	5	110	249	706	0.7297	0.3649	-15398656
	5	111	249	706	0.0000	0.0000	-16510464
	6	46	318	578	-1.0000	-1.0000	-15922944
	6	47	318	578	0.0000	0.0000	-16251648
	6	48	318	578	0.0000	0.0000	-15201792
	6	49	313	582	0.8260	0.4130	-15923968
	6	50	313	582	0.0000	0.0000	-15725312
	6	51	321	584	1.0638	0.5319	-15595008
	6	52	321	584	0.0000	0.0000	-15529728
	6	53	324	588	0.6450	0.3225	-15596288
	6	54	324	588	0.0000	0.0000	-15071488
	6	55	329	588	0.6450	0.3225	-15594752
	6	56	329	588	0.0000	0.0000	-16578304
	6	57	321	586	1.0638	0.5319	-16380928
	6	58	321	586	0.0000	0.0000	-14873344
	6	59	321	586	0.0000	0.0000	-14874624
	6	60	316	592	1.0075	0.5038	-14743040
	6	61	316	592	0.0000	0.0000	-15200512
	6	62	310	589	0.8654	0.4327	-14346752
	6	63	310	589	0.0000	0.0000	-16578304
	6	64	302	598	1.5534	0.7767	-16183040
	6	65	302	598	0.0000	0.0000	-15791872
	6	66	297	596	0.6947	0.3473	-15531520
	6	67	297	596	0.0000	0.0000	-15528960
	6	68	297	596	0.0000	0.0000	-14609408
	6	69	297	596	0.0000	0.0000	-14940416
	6	70	285	602	1.7307	0.8654	-16050944
	6	71	285	602	0.0000	0.0000	-15397120
	6	72	281	601	0.5319	0.2659	-16245760
	6	73	281	601	0.0000	0.0000	-16378112
	6	74	277	609	1.1538	0.5769	-16578048
	6	75	277	609	0.0000	0.0000	-16513536
	6	76	276	614	0.6578	0.3289	-16578560
	6	77	276	614	0.0000	0.0000	-16513536
	6	78	266	613	1.2964	0.6482	-16579840
	6	79	266	613	0.0000	0.0000	-16511744
	6	80	261	612	0.6578	0.3289	-15590912
	6	81	261	612	0.0000	0.0000	-16509952
	6	82	249	612	1.5480	0.7740	-16511744
	6	83	249	612	0.0000	0.0000	-16382208
	6	84	244	612	0.6450	0.3225	-15724800
	6	85	244	612	0.0000	0.0000	-15527680
	6	86	237	608	1.0400	0.5200	-15723264
	6	87	237	608	0.0000	0.0000	-15398656
	6	88	237	606	0.2580	0.1290	-14283008
	6	89	237	606	0.0000	0.0000	-15265280
	6	90	233	618	1.6317	0.8159	-15399680
	6	91	233	618	0.0000	0.0000	-16379904
	6	92	233	612	0.7740	0.3870	-15529728
	6	93	233	612	0.0000	0.0000	-15722240
	6	94	228	616	0.8260	0.4130	-15527424
	6	95	228	616	0.0000	0.0000	-15854848
	6	96	228	616	0.0000	0.0000	-14937344
	6	97	218	616	1.2900	0.6450	-14013952
	6	98	218	616	0.0000	0.0000	-16053248
	6	99	218	616	0.0000	0.0000	-15595008
	6	100	218	616	0.0000	0.0000	-14873088
	6	101	218	616	0.0000	0.0000	-14937344
	6	102	218	616	0.0000	0.0000	-14612224
	6	103	218	616	0.0000	0.0000	-14415104
	6	104	218	616	0.0000	0.0000	-14546176
	6	105	218	616	0.0000	0.0000	-14087680
	6	106	216	617	0.2885	0.1442	-13563392
	6	107	216	617	0.0000	0.0000	-13890816
	6	108	210	618	0.7847	0.3923	-14415360
	6	109	210	618	0.0000	0.0000	-14873600
	7	1	164	557	-1.0000	-1.0000	-11652864
	7	2	162	553	0.5769	0.2885	-10278656
	7	3	157	554	0.6578	0.3289	-11126016
	7	4	154	549	0.7522	0.3761	-10867456
	7	5	157	540	1.2238	0.6119	-11775488
	7	6	157	529	1.4190	0.7095	-11510272
	7	7	160	521	1.1022	0.5511	-9306368
	7	8	166	513	1.2900	0.6450	-10813696
	7	9	169	502	1.4708	0.7354	-12751616
	7	10	170	498	0.5319	0.2659	-12887552
	7	11	170	494	0.5160	0.2580	-14207232
	7	12	176	502	1.2900	0.6450	-13132288
	7	13	176	502	0.0000	0.0000	-11244800
	7	14	176	496	0.7740	0.3870	-12274944
	7	15	182	485	1.6164	0.8082	-15719680
	7	16	182	482	0.3870	0.1935	-15590400
	7	17	188	478	0.9302	0.4651	-15983616
	7	18	193	476	0.6947	0.3473	-15983616
	7	19	197	466	1.3894	0.6947	-16379392
	7	20	196	456	1.2964	0.6482	-16246784
	7	21	196	449	0.9030	0.4515	-16247296
	7	22	202	442	1.1893	0.5947	-16115712
	7	23	202	442	0.0000	0.0000	-15849728
	7	24	209	434	1.3713	0.6856	-15723520
	7	25	209	434	0.0000	0.0000	-15719680
	7	26	198	424	1.9177	0.9589	-15856128
	7	27	198	424	0.0000	0.0000	-15984640
	7	28	198	424	0.0000	0.0000	-15723008
	7	29	198	424	0.0000	0.0000	-15593984
	7	30	193	414	1.4423	0.7211	-15984640
	7	31	193	408	0.7740	0.3870	-16116736
	7	32	192	401	0.9122	0.4561	-15723520
	7	33	192	401	0.0000	0.0000	-15983616
	7	34	189	397	0.6450	0.3225	-15984128
	7	35	189	397	0.0000	0.0000	-15855104
	7	36	185	385	1.6317	0.8159	-15985664
	7	37	185	385	0.0000	0.0000	-16115200
	7	38	184	373	1.5534	0.7767	-15459840
	7	39	184	373	0.0000	0.0000	-15591424
	7	40	184	364	1.1610	0.5805	-15590400
	7	41	184	364	0.0000	0.0000	-15584512
	7	42	184	364	0.0000	0.0000	-15718656
	7	43	182	358	0.8159	0.4079	-15587584
	7	44	182	358	0.0000	0.0000	-15721472
	7	45	182	358	0.0000	0.0000	-15459840
	7	46	182	358	0.0000	0.0000	-15327744
	7	47	176	354	0.9302	0.4651	-15328768
	7	48	169	357	0.9824	0.4912	-15189248
	7	49	169	357	0.0000	0.0000	-15195392
	7	50	166	350	0.9824	0.4912	-15848192
	7	51	166	350	0.0000	0.0000	-15591424
	7	52	170	348	0.5769	0.2885	-15459328
	7	53	170	348	0.0000	0.0000	-15458816
	7	54	174	348	0.5160	0.2580	-15456000
	7	55	174	348	0.0000	0.0000	-14602496
	7	56	173	348	0.1290	0.0645	-15190272
	7	57	173	348	0.0000	0.0000	-15199232
	7	58	165	344	1.1538	0.5769	-14802688
	7	59	165	344	0.0000	0.0000	-14803968
	7	60	161	338	0.9302	0.4651	-15585536
	7	61	161	338	0.0000	0.0000	-15068160
	7	62	161	338	0.0000	0.0000	-15328256
	7	63	161	338	0.0000	0.0000	-15328256
	7	64	161	338	0.0000	0.0000	-14603008
	7	65	161	338	0.0000	0.0000	-15326976
	7	66	149	334	1.6317	0.8159	-15325440
	7	67	149	334	0.0000	0.0000	-15852032
	7	68	138	330	1.5099	0.7550	-14800640
	7	69	138	330	0.0000	0.0000	-15063296
	7	70	129	322	1.5534	0.7767	-14605056
	7	71	129	322	0.0000	0.0000	-14934528
	7	72	125	316	0.9302	0.4651	-14202880
	7	73	125	316	0.0000	0.0000	-15192832
	7	74	122	313	0.5473	0.2737	-14797568
	7	75	122	313	0.0000	0.0000	-14607360
	7	76	122	313	0.0000	0.0000	-14339840
	7	77	122	313	0.0000	0.0000	-14799104
	7	78	117	310	0.7522	0.3761	-14606848
	7	79	117	310	0.0000	0.0000	-14346240
	7	80	117	310	0.0000	0.0000	-13820928
	7	81	101	304	2.2044	1.1022	-14803456
	7	82	101	304	0.0000	0.0000	-14473472
	7	83	97	301	0.6450	0.3225	-13948672
	7	84	92	286	2.0397	1.0198	-15590400
	7	85	92	286	0.0000	0.0000	-15721984
	7	86	84	276	1.6520	0.8260	-15983104
	7	87	84	276	0.0000	0.0000	-13270528
	7	88	77	273	0.9824	0.4912	-15328768
	7	89	77	273	0.0000	0.0000	-15588608
	7	90	70	264	1.4708	0.7354	-15459328
	7	91	70	264	0.0000	0.0000	-15327744
	7	92	68	257	0.9391	0.4696	-15324928
	7	93	68	257	0.0000	0.0000	-15853056
	7	94	68	257	0.0000	0.0000	-15720960
	7	95	61	252	1.1097	0.5548	-15720960
	7	96	61	252	0.0000	0.0000	-15852544
	8	1	206	553	-1.0000	-1.0000	-10856448
	8	2	201	548	0.9122	0.4561	-10846208
	8	3	202	548	0.1290	0.0645	-10989056
	8	4	198	545	0.6450	0.3225	-11119104
	8	5	196	536	1.1893	0.5947	-9842688
	8	6	196	534	0.2580	0.1290	-11353600
	8	7	197	545	1.4249	0.7124	-10968320
	8	8	190	546	0.9122	0.4561	-11248640
	8	9	190	537	1.1610	0.5805	-10583040
	8	10	193	530	0.9824	0.4912	-9192192
	8	11	193	530	0.0000	0.0000	-10359552
	8	12	193	533	0.3870	0.1935	-10364416
	8	13	204	532	1.4249	0.7124	-11487488
	8	14	204	522	1.2900	0.6450	-11762176
	8	15	204	522	0.0000	0.0000	-11118592
	8	16	201	521	0.4079	0.2040	-12283904
	8	17	202	517	0.5319	0.2659	-11246336
	8	18	208	512	1.0075	0.5038	-12422912
	8	19	213	506	1.0075	0.5038	-12293376
	8	20	205	505	1.0400	0.5200	-11733760
	8	21	217	502	1.5956	0.7978	-12890112
	8	22	221	501	0.5319	0.2659	-12414464
	8	23	226	501	0.6450	0.3225	-12284416
	8	24	226	504	0.3870	0.1935	-10944768
	8	25	228	497	0.9391	0.4696	-13147904
	8	26	225	497	0.3870	0.1935	-12517632
	8	27	232	493	1.0400	0.5200	-12759040
	8	28	221	501	1.7546	0.8773	-7930112
	8	29	230	496	1.3281	0.6641	-12292352
	8	30	237	494	0.9391	0.4696	-12386560
	8	31	230	494	0.9030	0.4515	-12976384
	8	32	241	496	1.4423	0.7211	-10092800
	8	33	236	489	1.1097	0.5548	-9568512
	8	34	234	481	1.0638	0.5319	-13916928
	8	35	232	480	0.2885	0.1442	-9699584
	8	36	229	480	0.3870	0.1935	-11731200
	8	37	224	484	0.8260	0.4130	-12137472
	8	38	230	486	0.8159	0.4079	-12402688
	8	39	232	486	0.2580	0.1290	-11469056
	8	40	233	477	1.1681	0.5841	-10682624
	8	41	226	477	0.9030	0.4515	-13526528
	8	42	233	468	1.4708	0.7354	-14595072
	8	43	240	470	0.9391	0.4696	-14171648
	8	44	230	457	2.1158	1.0579	-15836672
	8	45	225	466	1.3281	0.6641	-9306368
	8	46	224	469	0.4079	0.2040	-7012608
	8	47	224	469	0.0000	0.0000	-5898496
	8	48	218	469	0.7740	0.3870	-4980992
	8	49	213	486	2.2859	1.1429	-12292352
	9	1	237	549	-1.0000	-1.0000	-12142336
	9	2	242	548	0.6578	0.3289	-10835712
	9	3	245	546	0.4651	0.2326	-9568512
	9	4	238	537	1.4708	0.7354	-10224896
	9	5	237	532	0.6578	0.3289	-9854720
	9	6	233	526	0.9302	0.4651	-10944768
	9	7	241	526	1.0320	0.5160	-11240192
	9	8	241	526	0.0000	0.0000	-11083520
	9	9	241	526	0.0000	0.0000	-9961728
	9	10	245	520	0.9302	0.4651	-10944768
	9	11	245	520	0.0000	0.0000	-11227904
	9	12	253	520	1.0320	0.5160	-11751168
	9	13	253	520	0.0000	0.0000	-10705664
	9	14	258	520	0.6450	0.3225	-10551552
	9	15	258	520	0.0000	0.0000	-11740160
	9	16	262	520	0.5160	0.2580	-11231744
	9	17	262	520	0.0000	0.0000	-11885824
	9	18	268	520	0.7740	0.3870	-12166144
	9	19	268	520	0.0000	0.0000	-11897600
	9	20	262	520	0.7740	0.3870	-11368960
	9	21	258	524	0.7297	0.3649	-11636992
	9	22	258	529	0.6450	0.3225	-12298240
	9	23	258	529	0.0000	0.0000	-12294912
	9	24	258	529	0.0000	0.0000	-12301824
	9	25	266	534	1.2170	0.6085	-12030720
	9	26	266	526	1.0320	0.5160	-12421888
	9	27	265	524	0.2885	0.1442	-12038656
	9	28	257	538	2.0801	1.0400	-13547520
	9	29	260	537	0.4079	0.2040	-13676032
	9	30	268	536	1.0400	0.5200	-13149184
	9	31	268	541	0.6450	0.3225	-15189248
	9	32	268	552	1.4190	0.7095	-13944576
	9	33	269	532	2.5832	1.2916	-13019648
	9	34	261	546	2.0801	1.0400	-14068736
	9	35	262	548	0.2885	0.1442	-14457600
	9	36	262	548	0.0000	0.0000	-13150720
	9	37	262	548	0.0000	0.0000	-13154304
	9	38	269	546	0.9391	0.4696	-13278976
	9	39	274	537	1.3281	0.6641	-13021696
	9	40	281	536	0.9122	0.4561	-13143808
	9	41	286	536	0.6450	0.3225	-13809664
	9	42	297	536	1.4190	0.7095	-12436224
	9	43	300	536	0.3870	0.1935	-12883712
	9	44	300	538	0.2580	0.1290	-14070272
	9	45	300	538	0.0000	0.0000	-13153792
	9	46	300	545	0.9030	0.4515	-13677056
	9	47	302	552	0.9391	0.4696	-14071296
	9	48	305	544	1.1022	0.5511	-12758528
	9	49	310	552	1.2170	0.6085	-10716928
	9	50	308	552	0.2580	0.1290	-12029696
	9	51	310	557	0.6947	0.3473	-11510272
	9	52	318	572	2.1930	1.0965	-12035584
	9	53	322	566	0.9302	0.4651	-11251200
	9	54	326	566	0.5160	0.2580	-12174080
	9	55	329	572	0.8654	0.4327	-10995456
	9	56	334	574	0.6947	0.3473	-11773440
	9	57	334	574	0.0000	0.0000	-11249664
	9	58	340	574	0.7740	0.3870	-11517952
	9	59	340	574	0.0000	0.0000	-11386880
	9	60	344	574	0.5160	0.2580	-11783424
	9	61	344	574	0.0000	0.0000	-12299776
	9	62	344	574	0.0000	0.0000	-10859008
	9	63	352	574	1.0320	0.5160	-11645952
	9	64	352	574	0.0000	0.0000	-11649792
	9	65	360	576	1.0638	0.5319	-11119616
	9	66	360	576	0.0000	0.0000	-10726912
	9	67	366	580	0.9302	0.4651	-10991104
	9	68	366	580	0.0000	0.0000	-8951040
	9	69	373	578	0.9391	0.4696	-9346304
	9	70	373	578	0.0000	0.0000	-10992128
	9	71	381	580	1.0638	0.5319	-10258688
	9	72	381	580	0.0000	0.0000	-10972672
	9	73	386	584	0.8260	0.4130	-10270208
	9	74	386	584	0.0000	0.0000	-9611264
	9	75	386	593	1.1610	0.5805	-10270720
	9	76	386	593	0.0000	0.0000	-10732800
	9	77	401	588	2.0397	1.0198	-7457024
	9	78	401	588	0.0000	0.0000	-10141184
	10	1	241	568	-1.0000	-1.0000	-13024256
	10	2	236	565	0.7522	0.3761	-11340544
	10	3	234	561	0.5769	0.2885	-12405504
	10	4	225	553	1.5534	0.7767	-12394240
	10	5	225	553	0.0000	0.0000	-13523200
	10	6	221	546	1.0400	0.5200	-12561408
	10	7	221	546	0.0000	0.0000	-11993344
	10	8	222	542	0.5319	0.2659	-11743232
	10	9	222	542	0.0000	0.0000	-13382144
	10	10	220	536	0.8159	0.4079	-11600128
	10	11	220	536	0.0000	0.0000	-13404928
	10	12	220	530	0.7740	0.3870	-11075840
	10	13	220	530	0.0000	0.0000	-9306368
	10	14	225	518	1.6770	0.8385	-12386560
	10	15	225	518	0.0000	0.0000	-9830656
	10	16	226	513	0.6578	0.3289	-13238528
	10	17	226	513	0.0000	0.0000	-11862272
	10	18	226	513	0.0000	0.0000	-12732672
	10	19	226	513	0.0000	0.0000	-11639552
	10	20	234	498	2.1930	1.0965	-9961728
	10	21	234	498	0.0000	0.0000	-11731200
	10	22	240	494	0.9302	0.4651	-12845312
	10	23	240	494	0.0000	0.0000	-12845312
	10	24	246	489	1.0075	0.5038	-13131520
	10	25	246	489	0.0000	0.0000	-13777408
	10	26	256	489	1.2900	0.6450	-14452480
	10	27	256	489	0.0000	0.0000	-13929728
	10	28	257	485	0.5319	0.2659	-14205696
	10	29	257	485	0.0000	0.0000	-13541120
	10	30	264	482	0.9824	0.4912	-13940736
	10	31	264	482	0.0000	0.0000	-14071808
	10	32	274	486	1.3894	0.6947	-14466560
	10	33	274	486	0.0000	0.0000	-14205696
	10	34	274	480	0.7740	0.3870	-14465536
	10	35	274	480	0.0000	0.0000	-14073344
	10	36	270	477	0.6450	0.3225	-14072320
	10	37	270	477	0.0000	0.0000	-13811200
	10	38	273	472	0.7522	0.3761	-13928192
	10	39	273	472	0.0000	0.0000	-14199296
	10	40	272	465	0.9122	0.4561	-15320320
	10	41	272	465	0.0000	0.0000	-14208256
	10	42	276	464	0.5319	0.2659	-14598144
	10	43	276	464	0.0000	0.0000	-14469888
	10	44	276	457	0.9030	0.4515	-14603520
	10	45	273	450	0.9824	0.4912	-15188736
	10	46	270	441	1.2238	0.6119	-15712256
	10	47	273	437	0.6450	0.3225	-14925824
	10	48	273	432	0.6450	0.3225	-15185920
	10	49	278	428	0.8260	0.4130	-15170560
	10	50	280	422	0.8159	0.4079	-14785280
	10	51	282	420	0.3649	0.1824	-15314944
	10	52	292	417	1.3468	0.6734	-14465536
	10	53	292	417	0.0000	0.0000	-15194368
	10	54	289	421	0.6450	0.3225	-14929664
	10	55	289	421	0.0000	0.0000	-14920704
	10	56	294	413	1.2170	0.6085	-14346240
	10	57	294	413	0.0000	0.0000	-15190784
	11	1	353	514	-1.0000	-1.0000	-14936064
	11	2	353	514	0.0000	0.0000	-15461376
	11	3	353	506	1.0320	0.5160	-14347264
	11	4	353	506	0.0000	0.0000	-13824000
	11	5	352	494	1.5534	0.7767	-14937088
	11	6	353	481	1.6820	0.8410	-13167104
	11	7	353	481	0.0000	0.0000	-13560320
	11	8	354	476	0.6578	0.3289	-13690368
	11	9	354	476	0.0000	0.0000	-13692928
	11	10	354	464	1.5480	0.7740	-13822976
	11	11	354	464	0.0000	0.0000	-13688576
	11	12	357	456	1.1022	0.5511	-13822976
	11	13	357	456	0.0000	0.0000	-13951488
	11	14	354	450	0.8654	0.4327	-13557504
	11	15	354	450	0.0000	0.0000	-14346240
	11	16	348	441	1.3953	0.6977	-14342400
	11	17	348	441	0.0000	0.0000	-14345216
	11	18	345	429	1.5956	0.7978	-15592448
	11	19	345	429	0.0000	0.0000	-15066624
	11	20	344	420	1.1681	0.5841	-15854080
	11	21	344	420	0.0000	0.0000	-15457024
	11	22	340	412	1.1538	0.5769	-14801152
	11	23	340	412	0.0000	0.0000	-15197184
	11	24	340	393	2.4510	1.2255	-15853056
	11	25	340	393	0.0000	0.0000	-15585536
	11	26	334	388	1.0075	0.5038	-15195904
	11	27	332	380	1.0638	0.5319	-13163264
	11	28	329	381	0.4079	0.2040	-14340864
	11	29	322	382	0.9122	0.4561	-15195904
	11	30	322	378	0.5160	0.2580	-15458816
	11	31	322	378	0.0000	0.0000	-15064320
	11	32	326	373	0.8260	0.4130	-14795520
	11	33	326	373	0.0000	0.0000	-15192832
	11	34	326	360	1.6770	0.8385	-14799616
	11	35	326	360	0.0000	0.0000	-14469376
	11	36	325	353	0.9122	0.4561	-14461440
	11	37	325	353	0.0000	0.0000	-14792704
	11	38	320	344	1.3281	0.6641	-14794752
	11	39	320	344	0.0000	0.0000	-13814016
	11	40	316	340	0.7297	0.3649	-13006848
	11	41	316	340	0.0000	0.0000	-13673472
	11	42	310	336	0.9302	0.4651	-10092800
	11	43	310	336	0.0000	0.0000	-8061184
	11	44	292	328	2.5410	1.2705	-10832128
	11	45	292	328	0.0000	0.0000	-10558208
	11	46	288	324	0.7297	0.3649	-9568512
	11	47	288	324	0.0000	0.0000	-10354944
	11	48	288	324	0.0000	0.0000	-10092800
	11	49	288	324	0.0000	0.0000	-11345152
	11	50	284	321	0.6450	0.3225	-9971712
	11	51	284	321	0.0000	0.0000	-10688768
	11	52	282	321	0.2580	0.1290	-10228992
	11	53	278	316	0.8260	0.4130	-9837312
	11	54	278	316	0.0000	0.0000	-9962240
	11	55	278	290	3.3540	1.6770	-15300608
	11	56	278	290	0.0000	0.0000	-15425280
	11	57	278	273	2.1930	1.0965	-16104448
	11	58	278	273	0.0000	0.0000	-16240896
	11	59	276	268	0.6947	0.3473	-15706112
	11	60	276	268	0.0000	0.0000	-15843328
	11	61	272	258	1.3894	0.6947	-15323392
	11	62	272	258	0.0000	0.0000	-15048448
	11	63	270	258	0.2580	0.1290	-15058176
	11	64	270	258	0.0000	0.0000	-15438592
	11	65	262	258	1.0320	0.5160	-13798656
	11	66	262	258	0.0000	0.0000	-12430848
	11	67	256	246	1.7307	0.8654	-11642368
	12	1	369	525	-1.0000	-1.0000	-14477824
	12	2	369	520	0.6450	0.3225	-12315136
	12	3	368	514	0.7847	0.3923	-12184064
	12	4	368	508	0.7740	0.3870	-12186624
	12	5	365	505	0.5473	0.2737	-12447744
	12	6	365	496	1.1610	0.5805	-11792896
	12	7	365	490	0.7740	0.3870	-13824000
	12	8	368	484	0.8654	0.4327	-13167104
	12	9	369	476	1.0400	0.5200	-13429760
	12	10	370	470	0.7847	0.3923	-13819648
	12	11	370	469	0.1290	0.0645	-13551872
	12	12	384	465	1.8783	0.9391	-13427200
	12	13	388	458	1.0400	0.5200	-13032192
	12	14	397	450	1.5534	0.7767	-12903424
	12	15	400	449	0.4079	0.2040	-14802688
	12	16	400	449	0.0000	0.0000	-14083584
	12	17	397	448	0.4079	0.2040	-13166592
	12	18	397	445	0.3870	0.1935	-13031680
	12	19	396	441	0.5319	0.2659	-12565504
	12	20	400	438	0.6450	0.3225	-14345216
	12	21	400	438	0.0000	0.0000	-15453440
	12	22	402	433	0.6947	0.3473	-15194880
	12	23	402	433	0.0000	0.0000	-14606848
	12	24	409	426	1.2770	0.6385	-14802688
	12	25	409	426	0.0000	0.0000	-15196672
	12	26	414	422	0.8260	0.4130	-14473472
	12	27	414	422	0.0000	0.0000	-15462912
	12	28	410	418	0.7297	0.3649	-15199232
	12	29	410	418	0.0000	0.0000	-15199232
	12	30	408	414	0.5769	0.2885	-15723520
	12	31	402	410	0.9302	0.4651	-15591424
	12	32	402	410	0.0000	0.0000	-15457536
	12	33	401	402	1.0400	0.5200	-14473472
	12	34	401	402	0.0000	0.0000	-14606848
	12	35	398	400	0.4651	0.2326	-15327744
	12	36	398	400	0.0000	0.0000	-14599424
	12	37	398	400	0.0000	0.0000	-15066624
	12	38	398	396	0.5160	0.2580	-14216192
	12	39	398	396	0.0000	0.0000	-15197184
	12	40	398	396	0.0000	0.0000	-14803968
	12	41	397	390	0.7847	0.3923	-14342400
	12	42	397	390	0.0000	0.0000	-14474496
	12	43	393	385	0.8260	0.4130	-12575232
	12	44	393	385	0.0000	0.0000	-13031680
	12	45	393	385	0.0000	0.0000	-12051968
	12	46	393	385	0.0000	0.0000	-14084608
	12	47	390	385	0.3870	0.1935	-12577280
	12	48	390	385	0.0000	0.0000	-13429248
	12	49	390	385	0.0000	0.0000	-14215168
	12	50	385	384	0.6578	0.3289	-12051456
	12	51	385	384	0.0000	0.0000	-13813504
	12	52	385	384	0.0000	0.0000	-10601728
	12	53	385	384	0.0000	0.0000	-10604800
	12	54	385	384	0.0000	0.0000	-12049664
	12	55	385	384	0.0000	0.0000	-10870528
	12	56	385	376	1.0320	0.5160	-12182528
	12	57	380	373	0.7522	0.3761	-10149632
	12	58	380	373	0.0000	0.0000	-13819136
	12	59	376	370	0.6450	0.3225	-13951488
	12	60	376	370	0.0000	0.0000	-12306688
	12	61	376	370	0.0000	0.0000	-13555456
	12	62	376	364	0.7740	0.3870	-10412544
	12	63	376	364	0.0000	0.0000	-8969984
	12	64	376	364	0.0000	0.0000	-6805248
	12	65	376	364	0.0000	0.0000	-9889280
	12	66	366	358	1.5044	0.7522	-4774144
	12	67	366	358	0.0000	0.0000	-2875904
	13	47	533	445	-1.0000	-1.0000	-15713536
	13	48	537	442	0.6450	0.3225	-15459840
	13	49	534	440	0.4651	0.2326	-15718656
	13	50	538	444	0.7297	0.3649	-15977728
	13	51	536	444	0.2580	0.1290	-15327744
	13	52	532	444	0.5160	0.2580	-15325440
	13	53	528	441	0.6450	0.3225	-15586560
	13	54	537	444	1.2238	0.6119	-15456000
	13	55	542	453	1.3281	0.6641	-15589888
	13	56	542	448	0.6450	0.3225	-15456000
	13	57	534	449	1.0400	0.5200	-15065600
	13	58	540	453	0.9302	0.4651	-14929152
	13	59	537	457	0.6450	0.3225	-15454976
	13	60	544	454	0.9824	0.4912	-14924800
	13	61	550	453	0.7847	0.3923	-14603008
	13	62	549	458	0.6578	0.3289	-15060224
	13	63	546	450	1.1022	0.5511	-15063296
	13	64	545	446	0.5319	0.2659	-14930176
	13	65	542	444	0.4651	0.2326	-14080256
	13	66	542	440	0.5160	0.2580	-14601984
	13	67	548	437	0.8654	0.4327	-13023744
	13	68	545	436	0.4079	0.2040	-14075136
	13	69	542	433	0.5473	0.2737	-13021184
	13	70	548	433	0.7740	0.3870	-13284864
	13	71	548	441	1.0320	0.5160	-13416960
	13	72	553	444	0.7522	0.3761	-13944064
	13	73	553	437	0.9030	0.4515	-13285376
	13	74	548	445	1.2170	0.6085	-13948160
	13	75	538	442	1.3468	0.6734	-13684480
	13	76	557	440	2.4645	1.2323	-12765440
	13	77	546	436	1.5099	0.7550	-13946112
	13	78	546	430	0.7740	0.3870	-13543424
	13	79	538	433	1.1022	0.5511	-12311296
	13	80	524	428	1.9177	0.9589	-9484800
	13	81	524	428	0.0000	0.0000	-9607936
	13	82	524	426	0.2580	0.1290	-9086464
	13	83	520	421	0.8260	0.4130	-12019200
	13	84	518	417	0.5769	0.2885	-11881216
	13	85	518	417	0.0000	0.0000	-11912960
	13	86	516	414	0.4651	0.2326	-10394368
	13	87	516	414	0.0000	0.0000	-256
	13	88	522	409	1.0075	0.5038	-8249856
	13	89	526	404	0.8260	0.4130	-5820160
	13	90	526	404	0.0000	0.0000	-6084864
	13	91	526	401	0.3870	0.1935	-6208512
	13	92	526	401	0.0000	0.0000	-5157888
	13	93	525	393	1.0400	0.5200	-4898816
	13	94	525	393	0.0000	0.0000	-5818624
	13	95	513	386	1.7921	0.8961	-6415872
	13	96	513	386	0.0000	0.0000	-6219776
	13	97	501	384	1.5694	0.7847	-7188480
	13	98	501	384	0.0000	0.0000	-6810112
	13	99	490	378	1.6164	0.8082	-14077184
	13	100	490	378	0.0000	0.0000	-12431872
	13	101	484	376	0.8159	0.4079	-14785792
	13	102	484	376	0.0000	0.0000	-12430848
	13	103	477	370	1.1893	0.5947	-14326528
	13	104	477	370	0.0000	0.0000	-14787584
	13	105	472	369	0.6578	0.3289	-15324416
	13	106	472	369	0.0000	0.0000	-14206208
	13	107	468	360	1.2705	0.6353	-15459328
	13	108	468	360	0.0000	0.0000	-15454464
	13	109	461	353	1.2770	0.6385	-15321344
	13	110	461	353	0.0000	0.0000	-16245760
	13	111	457	344	1.2705	0.6353	-14603520
	13	112	457	344	0.0000	0.0000	-15064320
	13	113	452	338	1.0075	0.5038	-13942784
	13	114	452	338	0.0000	0.0000	-14201344
	13	115	444	337	1.0400	0.5200	-12424448
	13	116	436	334	1.1022	0.5511	-13274880
	13	117	429	328	1.1893	0.5947	-10976256
	14	4	554	446	-1.0000	-1.0000	-14345216
	14	5	560	446	0.7740	0.3870	-14802176
	14	6	562	446	0.2580	0.1290	-14936064
	14	7	568	445	0.7847	0.3923	-13821952
	14	8	573	445	0.6450	0.3225	-14216704
	14	9	572	440	0.6578	0.3289	-14085632
	14	10	573	437	0.4079	0.2040	-14344704
	14	11	576	437	0.3870	0.1935	-14476288
	14	12	578	442	0.6947	0.3473	-13819648
	14	13	582	446	0.7297	0.3649	-14935040
	14	14	590	444	1.0638	0.5319	-14477824
	14	15	592	445	0.2885	0.1442	-13952512
	14	16	588	448	0.6450	0.3225	-13823488
	14	17	588	442	0.7740	0.3870	-13291264
	14	18	590	438	0.5769	0.2885	-14078720
	14	19	596	430	1.2900	0.6450	-13949184
	14	20	600	426	0.7297	0.3649	-13819136
	14	21	600	424	0.2580	0.1290	-13818112
	14	22	609	420	1.2705	0.6353	-13295360
	14	23	614	418	0.6947	0.3473	-13686016
	14	24	614	418	0.0000	0.0000	-13422336
	14	25	612	414	0.5769	0.2885	-13816576
	14	26	612	414	0.0000	0.0000	-12769536
	14	27	610	409	0.6947	0.3473	-13946624
	14	28	606	409	0.5160	0.2580	-13817600
	14	29	605	410	0.1824	0.0912	-13423360
	14	30	610	406	0.8260	0.4130	-13554432
	14	31	613	404	0.4651	0.2326	-12897024
	14	32	618	405	0.6578	0.3289	-13419264
	14	33	618	401	0.5160	0.2580	-13415424
	14	34	618	401	0.0000	0.0000	-13683968
	14	35	621	396	0.7522	0.3761	-13276928
	14	36	621	398	0.2580	0.1290	-12765952
	14	37	625	393	0.8260	0.4130	-12768000
	14	38	620	388	0.9122	0.4561	-11918080
	14	39	624	385	0.6450	0.3225	-12440320
	14	40	624	385	0.0000	0.0000	-13030656
	14	41	624	385	0.0000	0.0000	-12044032
	14	42	624	380	0.6450	0.3225	-12436736
	14	43	625	374	0.7847	0.3923	-13683968
	14	44	624	374	0.1290	0.0645	-13024256
	14	45	617	368	1.1893	0.5947	-14198272
	14	46	613	358	1.3894	0.6947	-14927616
	14	47	612	353	0.6578	0.3289	-14344704
	14	48	612	353	0.0000	0.0000	-15059712
	14	49	605	349	1.0400	0.5200	-15325952
	14	50	602	346	0.5473	0.2737	-15061248
	14	51	597	346	0.6450	0.3225	-15983104
	14	52	592	341	0.9122	0.4561	-15981312
	14	53	584	337	1.1538	0.5769	-13810176
	14	54	578	336	0.7847	0.3923	-14342400
	14	55	578	336	0.0000	0.0000	-15191296
	14	56	577	329	0.9122	0.4561	-13168640
	14	57	577	329	0.0000	0.0000	-12578816
	14	58	574	321	1.1022	0.5511	-13299200
	14	59	574	321	0.0000	0.0000	-12905472
	15	1	570	413	-1.0000	-1.0000	-14343424
	15	2	580	409	1.3894	0.6947	-14338816
	15	3	589	402	1.4708	0.7354	-13799168
	15	4	600	400	1.4423	0.7211	-13674496
	15	5	612	396	1.6317	0.8159	-14342400
	15	6	625	390	1.8470	0.9235	-14342912
	15	7	630	388	0.6947	0.3473	-14472960
	15	8	634	381	1.0400	0.5200	-14342912
	15	9	637	380	0.4079	0.2040	-14932736
	15	10	645	377	1.1022	0.5511	-14605568
	15	11	652	374	0.9824	0.4912	-15067648
	15	12	660	372	1.0638	0.5319	-15193856
	15	13	665	368	0.8260	0.4130	-14341376
	15	14	672	365	0.9824	0.4912	-14601472
	15	15	680	361	1.1538	0.5769	-15325952
	15	16	682	357	0.5769	0.2885	-15325952
	15	17	690	353	1.1538	0.5769	-15062784
	15	18	697	350	0.9824	0.4912	-15587072
	15	19	702	348	0.6947	0.3473	-14931712
	15	20	705	346	0.4651	0.2326	-15065600
	15	21	712	345	0.9122	0.4561	-14595584
	15	22	718	344	0.7847	0.3923	-14924288
	15	23	724	340	0.9302	0.4651	-13941760
	15	24	730	337	0.8654	0.4327	-13282304
	15	25	734	336	0.5319	0.2659	-14316032
	15	26	741	334	0.9391	0.4696	-14062336
	15	27	745	328	0.9302	0.4651	-14060800
	15	28	754	325	1.2238	0.6119	-15051776
	15	29	758	325	0.5160	0.2580	-13665024
	15	30	766	328	1.1022	0.5511	-13914880
	15	31	773	325	0.9824	0.4912	-13144832
	15	32	780	320	1.1097	0.5548	-14058752
	15	33	788	314	1.2900	0.6450	-13677056
	15	34	796	306	1.4595	0.7297	-13792768
	15	35	804	301	1.2170	0.6085	-11469056
	15	36	810	296	1.0075	0.5038	-12028672
	15	37	818	292	1.1538	0.5769	-11520768
	15	38	826	289	1.1022	0.5511	-12444160
	15	39	828	285	0.5769	0.2885	-13027584
	15	40	832	281	0.7297	0.3649	-12766464
	15	41	834	276	0.6947	0.3473	-12308224
	15	42	834	274	0.2580	0.1290	-12763136
	15	43	840	272	0.8159	0.4079	-11773440
	15	44	840	268	0.5160	0.2580	-12422400
	15	45	840	268	0.0000	0.0000	-12173312
	15	46	840	264	0.5160	0.2580	-10944768
	15	47	840	256	1.0320	0.5160	-10354944
	15	48	845	254	0.6947	0.3473	-11469056
	15	49	845	248	0.7740	0.3870	-11087360
	15	50	845	248	0.0000	0.0000	-10831616
	15	51	841	241	1.0400	0.5200	-11600128
	16	1	540	418	-1.0000	-1.0000	-14477824
	16	2	546	409	1.3953	0.6977	-14601984
	16	3	553	405	1.0400	0.5200	-14607360
	16	4	558	404	0.6578	0.3289	-14344704
	16	5	564	401	0.8654	0.4327	-14081280
	16	6	565	396	0.6578	0.3289	-14081280
	16	7	565	390	0.7740	0.3870	-14342912
	16	8	565	390	0.0000	0.0000	-13818112
	16	9	569	396	0.9302	0.4651	-14475008
	16	10	573	386	1.3894	0.6947	-13951488
	16	11	576	385	0.4079	0.2040	-14335488
	16	12	581	384	0.6578	0.3289	-14210304
	16	13	585	382	0.5769	0.2885	-14077696
	16	14	588	377	0.7522	0.3761	-14204416
	16	15	588	377	0.0000	0.0000	-13945600
	16	16	588	374	0.3870	0.1935	-12571392
	16	17	588	374	0.0000	0.0000	-14208256
	16	18	594	373	0.7847	0.3923	-13948160
	16	19	600	370	0.8654	0.4327	-13946112
	16	20	602	369	0.2885	0.1442	-14599424
	16	21	602	362	0.9030	0.4515	-14934528
	16	22	608	361	0.7847	0.3923	-13952000
	16	23	621	358	1.7211	0.8605	-14603520
	16	24	628	358	0.9030	0.4515	-13817088
	16	25	628	358	0.0000	0.0000	-13820416
	16	26	629	356	0.2885	0.1442	-14083072
	16	27	629	356	0.0000	0.0000	-13949696
	16	28	626	356	0.3870	0.1935	-14212864
	16	29	626	356	0.0000	0.0000	-13948160
	16	30	646	358	2.5929	1.2964	-14079232
	16	31	646	358	0.0000	0.0000	-14338304
	16	32	658	356	1.5694	0.7847	-14077696
	16	33	658	356	0.0000	0.0000	-13681408
	16	34	665	352	1.0400	0.5200	-14208256
	16	35	665	352	0.0000	0.0000	-14926592
	16	36	678	349	1.7211	0.8605	-14602496
	16	37	678	349	0.0000	0.0000	-14211328
	16	38	684	348	0.7847	0.3923	-13807616
	16	39	684	348	0.0000	0.0000	-15064320
	16	40	688	345	0.6450	0.3225	-14466048
	16	41	688	345	0.0000	0.0000	-14330368
	16	42	694	340	1.0075	0.5038	-12759040
	16	43	694	340	0.0000	0.0000	-13948160
	16	44	698	332	1.1538	0.5769	-13816576
	16	45	698	332	0.0000	0.0000	-13020672
	16	46	697	324	1.0400	0.5200	-12891648
	16	47	697	324	0.0000	0.0000	-12892672
	16	48	697	317	0.9030	0.4515	-12553472
	16	49	697	317	0.0000	0.0000	-13157632
	16	50	694	309	1.1022	0.5511	-13284352
	16	51	694	309	0.0000	0.0000	-12291328
	16	52	693	300	1.1681	0.5841	-13284352
	16	53	693	300	0.0000	0.0000	-12894976
	16	54	692	292	1.0400	0.5200	-13153792
	16	55	692	292	0.0000	0.0000	-11916032
	16	56	692	282	1.2900	0.6450	-12769536
	16	57	692	282	0.0000	0.0000	-12765952
	16	58	682	277	1.4423	0.7211	-12006912
	16	59	682	277	0.0000	0.0000	-11075840
	16	60	682	277	0.0000	0.0000	-11767552
	16	61	686	272	0.8260	0.4130	-10865920
	16	62	697	269	1.4708	0.7354	-12052480
	16	63	697	269	0.0000	0.0000	-11520256
	16	64	701	268	0.5319	0.2659	-11525376
	16	65	701	268	0.0000	0.0000	-10606848
	16	66	704	257	1.4708	0.7354	-10274560
	16	67	704	257	0.0000	0.0000	-10866432
	16	68	701	249	1.1022	0.5511	-9200128
	16	69	701	249	0.0000	0.0000	-9212160
	16	70	696	245	0.8260	0.4130	-9225472
	16	71	696	245	0.0000	0.0000	-10016000
	17	3	728	497	-1.0000	-1.0000	-14472960
	17	2	722	500	0.8654	0.4327	-15454976
	17	3	726	504	0.7297	0.3649	-15197184
	17	4	730	498	0.9302	0.4651	-15194880
	17	5	737	500	0.9391	0.4696	-15588608
	17	6	738	506	0.7847	0.3923	-15589888
	17	7	738	505	0.1290	0.0645	-15196672
	17	8	745	505	0.9030	0.4515	-14936064
	17	9	749	501	0.7297	0.3649	-15318528
	17	10	757	501	1.0320	0.5160	-14933248
	17	11	757	501	0.0000	0.0000	-14606080
	17	12	761	509	1.1538	0.5769	-14211840
	17	13	764	508	0.4079	0.2040	-14937088
	17	14	769	508	0.6450	0.3225	-13820928
	17	15	769	512	0.5160	0.2580	-13952000
	17	16	769	514	0.2580	0.1290	-13690368
	17	17	770	520	0.7847	0.3923	-14214656
	17	18	772	525	0.6947	0.3473	-13163776
	17	19	774	521	0.5769	0.2885	-14347776
	17	20	785	525	1.5099	0.7550	-13817600
	17	21	784	533	1.0400	0.5200	-14079744
	17	22	778	536	0.8654	0.4327	-14934528
	17	23	782	540	0.7297	0.3649	-14080256
	17	24	781	549	1.1681	0.5841	-13557504
	17	25	781	549	0.0000	0.0000	-13820928
	17	26	790	546	1.2238	0.6119	-14601984
	17	27	780	548	1.3155	0.6578	-13291264
	17	28	774	544	0.9302	0.4651	-15197184
	17	29	774	552	1.0320	0.5160	-13950208
	17	30	780	556	0.9302	0.4651	-14931712
	17	31	786	558	0.8159	0.4079	-14072320
	17	32	793	562	1.0400	0.5200	-14607360
	17	33	782	566	1.5099	0.7550	-13805568
	17	34	781	569	0.4079	0.2040	-15725056
	17	35	781	569	0.0000	0.0000	-15326976
	17	36	788	573	1.0400	0.5200	-15198720
	17	37	793	572	0.6578	0.3289	-15458816
	17	38	789	577	0.8260	0.4130	-15198208
	17	39	785	582	0.8260	0.4130	-15065600
	17	40	785	582	0.0000	0.0000	-14213632
	17	41	781	584	0.5769	0.2885	-14340352
	17	42	781	584	0.0000	0.0000	-13547520
	17	43	777	586	0.5769	0.2885	-14082560
	17	44	777	586	0.0000	0.0000	-13946624
	17	45	774	590	0.6450	0.3225	-13813504
	17	46	772	598	1.0638	0.5319	-13550848
	17	47	772	598	0.0000	0.0000	-14472448
	17	48	772	598	0.0000	0.0000	-14605568
	17	49	772	598	0.0000	0.0000	-14344704
	17	50	768	601	0.6450	0.3225	-14208768
	17	51	768	601	0.0000	0.0000	-14803456
	17	52	772	608	1.0400	0.5200	-14338816
	17	53	772	608	0.0000	0.0000	-13550336
	17	54	778	616	1.2900	0.6450	-13415936
	17	55	778	616	0.0000	0.0000	-13291264
	17	56	772	621	1.0075	0.5038	-13681408
	17	57	772	621	0.0000	0.0000	-13162240
	17	58	762	624	1.3468	0.6734	-13427712
	17	59	762	624	0.0000	0.0000	-12899072
	18	22	582	505	-1.0000	-1.0000	-13952512
	18	23	582	505	0.0000	0.0000	-15071232
	18	24	582	506	0.1290	0.0645	-15459328
	18	25	578	512	0.9302	0.4651	-15067136
	18	26	573	518	1.0075	0.5038	-15725568
	18	27	573	518	0.0000	0.0000	-15462912
	18	28	566	521	0.9824	0.4912	-15591936
	18	29	566	521	0.0000	0.0000	-15724544
	18	30	566	526	0.6450	0.3225	-16117248
	18	31	566	526	0.0000	0.0000	-15723520
	18	32	565	536	1.2964	0.6482	-15592960
	18	33	565	536	0.0000	0.0000	-15331328
	18	34	553	537	1.5534	0.7767	-15329792
	18	35	553	537	0.0000	0.0000	-15326464
	18	36	548	541	0.8260	0.4130	-15329280
	18	37	548	541	0.0000	0.0000	-16244480
	18	38	545	545	0.6450	0.3225	-16248832
	18	39	545	545	0.0000	0.0000	-15986176
	18	40	541	550	0.8260	0.4130	-16379904
	18	41	541	550	0.0000	0.0000	-16114176
	18	42	534	556	1.1893	0.5947	-16116224
	18	43	534	556	0.0000	0.0000	-15852544
	18	44	526	565	1.5534	0.7767	-15589888
	18	45	526	565	0.0000	0.0000	-16116224
	18	46	506	572	2.7335	1.3667	-15719168
	18	47	506	572	0.0000	0.0000	-15328768
	18	48	506	572	0.0000	0.0000	-16641024
	18	49	490	573	2.0680	1.0340	-14212864
	18	50	490	573	0.0000	0.0000	-14477824
	18	51	490	573	0.0000	0.0000	-16640512
	18	52	488	590	2.2081	1.1041	-14937088
	18	53	488	590	0.0000	0.0000	-15197696
	18	54	488	590	0.0000	0.0000	-16249344
	18	55	488	590	0.0000	0.0000	-16642048
	18	56	485	598	1.1022	0.5511	-16511488
	18	57	485	598	0.0000	0.0000	-16380416
	18	58	489	604	0.9302	0.4651	-15853568
	18	59	489	604	0.0000	0.0000	-14607872
	18	60	497	605	1.0400	0.5200	-11519744
	18	61	497	605	0.0000	0.0000	-9881856
	18	62	497	605	0.0000	0.0000	-9230080
	18	63	500	606	0.4079	0.2040	-11520256
	18	64	500	606	0.0000	0.0000	-10407680
	18	65	500	606	0.0000	0.0000	-11131136
	18	66	501	602	0.5319	0.2659	-11520256
	18	67	501	602	0.0000	0.0000	-10599936
	18	68	501	602	0.0000	0.0000	-10406144
	18	69	501	613	1.4190	0.7095	-10411264
	18	70	501	613	0.0000	0.0000	-9102336
	18	71	508	609	1.0400	0.5200	-9231616
	18	72	508	609	0.0000	0.0000	-9493248
	18	73	508	609	0.0000	0.0000	-8838400
	18	74	508	609	0.0000	0.0000	-9231104
	19	1	689	486	-1.0000	-1.0000	-15591424
	19	2	692	497	1.4708	0.7354	-15590912
	19	3	705	493	1.7546	0.8773	-14208256
	19	4	710	485	1.2170	0.6085	-15064832
	19	5	710	482	0.3870	0.1935	-14086656
	19	6	710	480	0.2580	0.1290	-15458816
	19	7	714	481	0.5319	0.2659	-14608896
	19	8	714	481	0.0000	0.0000	-15198720
	19	9	721	486	1.1097	0.5548	-14801664
	19	10	721	486	0.0000	0.0000	-15459840
	19	11	718	490	0.6450	0.3225	-15587584
	19	12	718	490	0.0000	0.0000	-16245248
	19	13	725	496	1.1893	0.5947	-15458816
	19	14	725	496	0.0000	0.0000	-15720192
	19	15	736	498	1.4423	0.7211	-15721984
	19	16	736	498	0.0000	0.0000	-14802688
	19	17	733	501	0.5473	0.2737	-15325440
	19	18	733	501	0.0000	0.0000	-14802688
	19	19	740	498	0.9824	0.4912	-15456000
	19	20	749	498	1.1610	0.5805	-14928640
	19	21	749	498	0.0000	0.0000	-15195904
	19	22	749	498	0.0000	0.0000	-15589120
	19	23	758	498	1.1610	0.5805	-14935040
	19	24	758	498	0.0000	0.0000	-15067136
	19	25	766	496	1.0638	0.5319	-14605056
	19	26	766	496	0.0000	0.0000	-14603520
	19	27	774	496	1.0320	0.5160	-13806080
	19	28	774	496	0.0000	0.0000	-13936640
	19	29	774	496	0.0000	0.0000	-14080256
	19	30	774	496	0.0000	0.0000	-14607872
	19	31	774	496	0.0000	0.0000	-13686016
	19	32	764	502	1.5044	0.7522	-14605056
	19	33	764	502	0.0000	0.0000	-15197184
	19	34	764	502	0.0000	0.0000	-14932736
	19	35	764	502	0.0000	0.0000	-14802688
	19	36	764	502	0.0000	0.0000	-15198208
	19	37	764	502	0.0000	0.0000	-15327744
	19	38	764	502	0.0000	0.0000	-14083584
	19	39	764	502	0.0000	0.0000	-15067648
	19	40	764	502	0.0000	0.0000	-15326976
	19	41	768	508	0.9302	0.4651	-15328768
	19	42	768	508	0.0000	0.0000	-14803968
	19	43	768	508	0.0000	0.0000	-14476800
	19	44	768	508	0.0000	0.0000	-14214144
	19	45	768	508	0.0000	0.0000	-14933248
	19	46	768	508	0.0000	0.0000	-14606080
	19	47	768	508	0.0000	0.0000	-15329792
	19	48	776	504	1.1538	0.5769	-15061760
	19	49	776	504	0.0000	0.0000	-14936576
	19	50	776	504	0.0000	0.0000	-13948160
	19	51	776	504	0.0000	0.0000	-13558272
	19	52	776	504	0.0000	0.0000	-13820928
	19	53	781	506	0.6947	0.3473	-13822976
	19	54	781	506	0.0000	0.0000	-14607872
	19	55	781	506	0.0000	0.0000	-15593472
	19	56	781	506	0.0000	0.0000	-15458816
	19	57	781	506	0.0000	0.0000	-15198208
	19	58	781	506	0.0000	0.0000	-15462912
	19	59	784	520	1.8470	0.9235	-13683968
	19	60	784	520	0.0000	0.0000	-12887552
	19	61	788	530	1.3894	0.6947	-12444160
	19	62	788	530	0.0000	0.0000	-13952512
	19	63	786	542	1.5694	0.7847	-12769024
	19	64	786	542	0.0000	0.0000	-13294336
	19	65	786	542	0.0000	0.0000	-13162240
	19	66	786	542	0.0000	0.0000	-11789824
	19	67	786	542	0.0000	0.0000	-12763904
	19	68	782	553	1.5099	0.7550	-10608384
	19	69	782	553	0.0000	0.0000	-12179712
	19	70	782	553	0.0000	0.0000	-13288704
	19	71	782	553	0.0000	0.0000	-14604544
	19	72	780	560	0.9391	0.4696	-11261184
	19	73	780	560	0.0000	0.0000	-10740224
	19	74	780	560	0.0000	0.0000	-10147584
	19	75	780	560	0.0000	0.0000	-10599424
	19	76	776	561	0.5319	0.2659	-9101824
	19	77	776	561	0.0000	0.0000	-10280704
	19	78	776	561	0.0000	0.0000	-10999552
	19	79	773	568	0.9824	0.4912	-8966400
	19	80	773	568	0.0000	0.0000	-9493760
	19	81	773	568	0.0000	0.0000	-10864896
	19	82	773	568	0.0000	0.0000	-11783424
	19	83	769	570	0.5769	0.2885	-9884928
	19	84	769	570	0.0000	0.0000	-8705792
	19	85	769	570	0.0000	0.0000	-8839680
	19	86	764	572	0.6947	0.3473	-10740736
	19	87	764	572	0.0000	0.0000	-4170240
	19	88	764	572	0.0000	0.0000	-10020864
	19	89	756	572	1.0320	0.5160	-10609664
	19	90	756	572	0.0000	0.0000	-9624320
	19	91	756	572	0.0000	0.0000	-9233920
	19	92	756	572	0.0000	0.0000	-9757696
	19	93	756	572	0.0000	0.0000	-8967936
	19	94	756	572	0.0000	0.0000	-8376064
	19	95	752	574	0.5769	0.2885	-9094912
	19	96	752	574	0.0000	0.0000	-9094400
	19	97	752	574	0.0000	0.0000	-8111872
	19	98	752	574	0.0000	0.0000	-8250368
	19	99	746	576	0.8159	0.4079	-8837888
	19	100	746	576	0.0000	0.0000	-6806272
	19	101	746	576	0.0000	0.0000	-8962048
	19	102	746	576	0.0000	0.0000	-9357056
	19	103	746	576	0.0000	0.0000	-8698368
	19	104	760	574	1.8243	0.9122	-7459072
	19	105	760	574	0.0000	0.0000	-6408960
	19	106	760	574	0.0000	0.0000	-6798848
	19	107	760	574	0.0000	0.0000	-5945344
	19	108	760	574	0.0000	0.0000	-5689600
	19	109	760	574	0.0000	0.0000	-7060992
	19	110	760	574	0.0000	0.0000	-5298432
	19	111	762	572	0.3649	0.1824	-6080768
	20	1	589	422	-1.0000	-1.0000	-15067136
	20	2	590	414	1.0400	0.5200	-14209280
	20	3	602	402	2.1892	1.0946	-13682432
	20	4	612	400	1.3155	0.6578	-14206720
	20	5	617	394	1.0075	0.5038	-13558784
	20	6	622	389	0.9122	0.4561	-14210816
	20	7	626	388	0.5319	0.2659	-14468864
	20	8	636	384	1.3894	0.6947	-14215168
	20	9	642	381	0.8654	0.4327	-14802688
	20	10	648	377	0.9302	0.4651	-14802688
	20	11	649	370	0.9122	0.4561	-14800128
	20	12	660	369	1.4249	0.7124	-14932736
	20	13	661	369	0.1290	0.0645	-14472448
	20	14	661	369	0.0000	0.0000	-13819136
	20	15	670	369	1.1610	0.5805	-14471424
	20	16	677	364	1.1097	0.5548	-15063808
	20	17	682	362	0.6947	0.3473	-14933248
	20	18	688	354	1.2900	0.6450	-15061760
	20	19	697	349	1.3281	0.6641	-15326976
	20	20	705	348	1.0400	0.5200	-15454976
	20	21	716	346	1.4423	0.7211	-15191296
	20	22	728	345	1.5534	0.7767	-14802176
	20	23	732	342	0.6450	0.3225	-14596096
	20	24	733	333	1.1681	0.5841	-14197248
	20	25	737	332	0.5319	0.2659	-13672192
	20	26	746	330	1.1893	0.5947	-14327552
	20	27	749	328	0.4651	0.2326	-14326528
	20	28	758	328	1.1610	0.5805	-14596608
	20	29	769	322	1.6164	0.8082	-13812992
	20	30	780	318	1.5099	0.7550	-14800128
	20	31	793	313	1.7968	0.8984	-14468352
	20	32	800	312	0.9122	0.4561	-14464000
	20	33	800	312	0.0000	0.0000	-14201856
	20	34	802	298	1.8243	0.9122	-12298240
	20	35	802	298	0.0000	0.0000	-12845312
	20	36	808	293	1.0075	0.5038	-9466368
	20	37	820	288	1.6770	0.8385	-12769024
	20	38	820	288	0.0000	0.0000	-12432384
	20	39	829	282	1.3953	0.6977	-12893184
	20	40	829	282	0.0000	0.0000	-11910656
	20	41	829	282	0.0000	0.0000	-12568832
	20	42	836	280	0.9391	0.4696	-12171776
	20	43	836	280	0.0000	0.0000	-11513344
	20	44	846	277	1.3468	0.6734	-12769024
	20	45	846	277	0.0000	0.0000	-12900608
	20	46	850	274	0.6450	0.3225	-12175104
	20	47	850	274	0.0000	0.0000	-12437760
	20	48	850	274	0.0000	0.0000	-11912448
	20	49	854	260	1.8783	0.9391	-10223872
	20	50	854	260	0.0000	0.0000	-8782080
	20	51	854	260	0.0000	0.0000	-8782080
	20	52	854	260	0.0000	0.0000	-8323328
	20	53	854	260	0.0000	0.0000	-8913152
	20	54	854	260	0.0000	0.0000	-8192256
	20	55	856	249	1.4423	0.7211	-9437440
	20	56	856	249	0.0000	0.0000	-9306368
	20	57	856	249	0.0000	0.0000	-10551552
	20	58	861	242	1.1097	0.5548	-10813696
	20	59	861	242	0.0000	0.0000	-9699584
	20	60	866	229	1.7968	0.8984	-9830656
	20	61	866	229	0.0000	0.0000	-7799040
	20	62	866	222	0.9030	0.4515	-10223872
	20	63	866	222	0.0000	0.0000	-11731200
	21	38	856	466	-1.0000	-1.0000	-11524864
	21	39	856	466	0.0000	0.0000	-11003392
	21	40	861	464	0.6947	0.3473	-12050176
	21	41	861	464	0.0000	0.0000	-11000064
	21	42	864	461	0.5473	0.2737	-11130624
	21	43	869	456	0.9122	0.4561	-12314112
	21	44	870	453	0.4079	0.2040	-12315648
	21	45	870	453	0.0000	0.0000	-12575744
	21	46	874	446	1.0400	0.5200	-14598144
	21	47	874	446	0.0000	0.0000	-14342400
	21	48	877	434	1.5956	0.7978	-10872320
	21	49	882	416	2.4099	1.2050	-13558272
	21	50	882	416	0.0000	0.0000	-14345728
	21	51	884	397	2.4645	1.2323	-13808128
	21	52	884	397	0.0000	0.0000	-13415936
	21	53	884	397	0.0000	0.0000	-13814528
	21	54	888	393	0.7297	0.3649	-15969280
	21	55	888	393	0.0000	0.0000	-15831296
	21	56	885	381	1.5956	0.7978	-15008000
	21	57	885	381	0.0000	0.0000	-15318528
	21	58	886	365	2.0680	1.0340	-11075840
	21	59	886	365	0.0000	0.0000	-10092800
	21	60	888	361	0.5769	0.2885	-11249152
	21	61	888	361	0.0000	0.0000	-11129088
	21	62	888	361	0.0000	0.0000	-9361152
	21	63	896	361	1.0320	0.5160	-10736384
	21	64	896	361	0.0000	0.0000	-10994432
	21	65	896	370	1.1610	0.5805	-8218112
	21	66	896	370	0.0000	0.0000	-7423744
	21	67	896	370	0.0000	0.0000	-8192256
	21	68	896	370	0.0000	0.0000	-7705856
	21	69	897	358	1.5534	0.7767	-10262272
	21	70	897	358	0.0000	0.0000	-10598400
	21	71	898	352	0.7847	0.3923	-12173312
	21	72	898	352	0.0000	0.0000	-14795520
	21	73	898	352	0.0000	0.0000	-10993152
	21	74	904	348	0.9302	0.4651	-12902144
	21	75	904	348	0.0000	0.0000	-13294848
	21	76	904	348	0.0000	0.0000	-13033216
	21	77	897	340	1.3713	0.6856	-12444672
	21	78	897	340	0.0000	0.0000	-10409728
	21	79	892	338	0.6947	0.3473	-11114240
	21	80	892	338	0.0000	0.0000	-9495552
	21	81	892	338	0.0000	0.0000	-8575744
	21	82	884	336	1.0638	0.5319	-10837248
	21	83	884	336	0.0000	0.0000	-9485824
	21	84	884	336	0.0000	0.0000	-9229568
	21	85	876	332	1.1538	0.5769	-11904000
	21	86	876	332	0.0000	0.0000	-11653888
	21	87	876	332	0.0000	0.0000	-27136
	21	88	869	328	1.0400	0.5200	-10139648
	21	89	869	328	0.0000	0.0000	-10606336
	21	90	869	328	0.0000	0.0000	-10278656
	21	91	869	328	0.0000	0.0000	-9620224
	21	92	872	314	1.8470	0.9235	-10247424
	21	93	872	314	0.0000	0.0000	-10250240
	21	94	870	302	1.5694	0.7847	-11393792
	21	95	870	302	0.0000	0.0000	-11653888
	21	96	870	290	1.5480	0.7740	-11002368
	21	97	870	290	0.0000	0.0000	-10738944
	21	98	870	290	0.0000	0.0000	-10281472
	21	99	870	290	0.0000	0.0000	-9754880
	21	100	868	290	0.2580	0.1290	-8246016
	21	101	868	290	0.0000	0.0000	-8573184
	21	102	868	290	0.0000	0.0000	-7974400
	21	103	862	288	0.8159	0.4079	-9068288
	21	104	862	288	0.0000	0.0000	-10109696
	21	105	862	288	0.0000	0.0000	-8804096
	21	106	862	288	0.0000	0.0000	-9719552
	21	107	866	285	0.6450	0.3225	-9346816
	21	108	866	285	0.0000	0.0000	-9607424
	21	109	866	285	0.0000	0.0000	-8363264
	21	110	866	285	0.0000	0.0000	-7945216
	21	111	872	282	0.8654	0.4327	-8192256
	21	112	872	282	0.0000	0.0000	-7012608
	21	113	872	282	0.0000	0.0000	-2949376
	22	12	877	461	-1.0000	-1.0000	-15850752
	22	13	874	464	0.5473	0.2737	-15839488
	22	14	874	460	0.5160	0.2580	-15839488
	22	15	877	450	1.3468	0.6734	-15832064
	22	16	877	442	1.0320	0.5160	-14865408
	22	17	877	436	0.7740	0.3870	-15843328
	22	18	878	434	0.2885	0.1442	-14867712
	22	19	876	433	0.2885	0.1442	-16764416
	22	20	880	430	0.6450	0.3225	-16419584
	22	21	889	425	1.3281	0.6641	-16440576
	22	22	889	425	0.0000	0.0000	-14867712
	22	23	894	425	0.6450	0.3225	-15852288
	22	24	894	422	0.3870	0.1935	-15832064
	22	25	894	422	0.0000	0.0000	-15839488
	22	26	894	422	0.0000	0.0000	-16442112
	22	27	901	417	1.1097	0.5548	-15850752
	22	28	901	417	0.0000	0.0000	-15850752
	22	29	901	413	0.5160	0.2580	-14645504
	22	30	901	413	0.0000	0.0000	-16442112
	22	31	912	412	1.4249	0.7124	-12575488
	22	32	912	412	0.0000	0.0000	-15846912
	22	33	912	412	0.0000	0.0000	-15401216
	22	34	912	404	1.0320	0.5160	-15844864
	22	35	912	404	0.0000	0.0000	-14476032
	22	36	912	404	0.0000	0.0000	-14861824
	22	37	912	396	1.0320	0.5160	-15824384
	22	38	909	386	1.3468	0.6734	-15856128
	22	39	909	386	0.0000	0.0000	-16436736
	22	40	910	385	0.1824	0.0912	-16442112
	22	41	910	381	0.5160	0.2580	-16442112
	22	42	910	381	0.0000	0.0000	-14474496
	22	43	914	378	0.6450	0.3225	-16440576
	22	44	914	378	0.0000	0.0000	-16442112
	22	45	914	378	0.0000	0.0000	-14861824
	22	46	914	378	0.0000	0.0000	-15848448
	22	47	914	378	0.0000	0.0000	-16434688
	22	48	914	374	0.5160	0.2580	-16442112
	22	49	914	374	0.0000	0.0000	-15856128
	22	50	914	370	0.5160	0.2580	-13878784
	22	51	914	370	0.0000	0.0000	-15850752
	22	52	914	370	0.0000	0.0000	-14865408
	22	53	914	370	0.0000	0.0000	-16754688
	22	54	914	365	0.6450	0.3225	-16448256
	22	55	914	365	0.0000	0.0000	-16433152
	22	56	914	365	0.0000	0.0000	-15825920
	22	57	914	365	0.0000	0.0000	-15854592
	22	58	910	365	0.5160	0.2580	-16765952
	22	59	910	365	0.0000	0.0000	-16440576
	22	60	905	361	0.8260	0.4130	-16444416
	22	61	905	361	0.0000	0.0000	-16768256
	22	62	901	354	1.0400	0.5200	-16440576
	22	63	901	354	0.0000	0.0000	-16442112
	22	64	901	354	0.0000	0.0000	-16436736
	22	65	901	354	0.0000	0.0000	-15854592
	22	66	901	354	0.0000	0.0000	-15854592
	22	67	901	354	0.0000	0.0000	-15856128
	22	68	905	349	0.8260	0.4130	-14863872
	22	69	905	349	0.0000	0.0000	-15850752
	22	70	905	349	0.0000	0.0000	-14865408
	22	71	905	349	0.0000	0.0000	-14867712
	22	72	905	349	0.0000	0.0000	-15852288
	22	73	905	349	0.0000	0.0000	-16442112
	22	74	910	349	0.6450	0.3225	-15858432
	22	75	910	349	0.0000	0.0000	-14867712
	22	76	910	349	0.0000	0.0000	-14871552
	22	77	910	349	0.0000	0.0000	-14468608
	22	78	910	349	0.0000	0.0000	-14869248
	22	79	910	349	0.0000	0.0000	-12581632
	22	80	910	349	0.0000	0.0000	-13890048
	22	81	910	349	0.0000	0.0000	-12968704
	22	82	910	349	0.0000	0.0000	-13878784
	22	83	910	349	0.0000	0.0000	-12577792
	22	84	910	349	0.0000	0.0000	-11985664
	22	85	910	349	0.0000	0.0000	-9691904
	22	86	910	349	0.0000	0.0000	-12558848
	22	87	910	349	0.0000	0.0000	-11987968
	22	88	910	349	0.0000	0.0000	-10611712
	22	89	910	349	0.0000	0.0000	-10995200
	22	90	910	349	0.0000	0.0000	-11002624
	22	91	910	349	0.0000	0.0000	-9675264
	22	92	910	349	0.0000	0.0000	-4836864
	23	45	869	540	-1.0000	-1.0000	-16411904
	23	46	869	540	0.0000	0.0000	-15854592
	23	47	862	534	1.1893	0.5947	-15832064
	23	48	862	534	0.0000	0.0000	-16440576
	23	49	861	533	0.1824	0.0912	-15852288
	23	50	861	525	1.0320	0.5160	-14474496
	23	51	861	525	0.0000	0.0000	-14467072
	23	52	860	516	1.1681	0.5841	-12577792
	23	53	860	510	0.7740	0.3870	-14470656
	23	54	861	502	1.0400	0.5200	-15839488
	23	55	862	492	1.2964	0.6482	-14474496
	23	56	862	492	0.0000	0.0000	-14457344
	23	57	862	492	0.0000	0.0000	-12950016
	23	58	862	488	0.5160	0.2580	-11969024
	23	59	862	488	0.0000	0.0000	-13871104
	23	60	862	485	0.3870	0.1935	-12566528
	23	61	861	478	0.9122	0.4561	-14467072
	23	62	861	478	0.0000	0.0000	-14467072
	23	63	861	478	0.0000	0.0000	-10998784
	23	64	861	478	0.0000	0.0000	-14869248
	23	65	861	474	0.5160	0.2580	-14460928
	23	66	861	474	0.0000	0.0000	-15844864
	23	67	861	470	0.5160	0.2580	-14464768
	23	68	861	470	0.0000	0.0000	-14472192
	23	69	864	468	0.4651	0.2326	-12552960
	23	70	864	468	0.0000	0.0000	-13884672
	23	71	866	462	0.8159	0.4079	-10989824
	23	72	866	462	0.0000	0.0000	-10982400
	23	73	860	460	0.8159	0.4079	-13880832
	23	74	860	460	0.0000	0.0000	-12959744
	23	75	860	460	0.0000	0.0000	-7130624
	23	76	860	453	0.9030	0.4515	-9686528
	23	77	860	453	0.0000	0.0000	-12571648
	23	78	862	450	0.4651	0.2326	-14479872
	23	79	862	450	0.0000	0.0000	-14470656
	23	80	862	450	0.0000	0.0000	-12564224
	23	81	862	450	0.0000	0.0000	-13882368
	23	82	862	450	0.0000	0.0000	-12543744
	23	83	856	449	0.7847	0.3923	-11004928
	23	84	844	446	1.5956	0.7978	-12560384
	23	85	844	446	0.0000	0.0000	-14865408
	23	86	842	442	0.5769	0.2885	-14453504
	23	87	842	442	0.0000	0.0000	-13880832
	23	88	842	442	0.0000	0.0000	-10982400
	23	89	842	442	0.0000	0.0000	-12562688
	23	90	842	442	0.0000	0.0000	-13884672
	23	91	833	442	1.1610	0.5805	-13882368
	23	92	833	442	0.0000	0.0000	-14464768
	23	93	833	442	0.0000	0.0000	-14470656
	23	94	833	442	0.0000	0.0000	-13888512
	23	95	833	442	0.0000	0.0000	-14474496
	24	1	557	493	-1.0000	-1.0000	-15833600
	24	2	556	496	0.4079	0.2040	-15837184
	24	3	556	490	0.7740	0.3870	-16764416
	24	4	554	481	1.1893	0.5947	-16438272
	24	5	554	472	1.1610	0.5805	-16419584
	24	6	553	462	1.2964	0.6482	-15839488
	24	7	556	458	0.6450	0.3225	-16429312
	24	8	556	453	0.6450	0.3225	-15843328
	24	9	561	452	0.6578	0.3289	-15854592
	24	10	569	445	1.3713	0.6856	-12940800
	24	11	572	430	1.9733	0.9867	-11592448
	24	12	578	424	1.0946	0.5473	-11004928
	24	13	578	424	0.0000	0.0000	-10611712
	24	14	580	418	0.8159	0.4079	-11989504
	24	15	584	406	1.6317	0.8159	-14482176
	24	16	588	394	1.6317	0.8159	-15856128
	24	17	588	394	0.0000	0.0000	-15848448
	24	18	588	392	0.2580	0.1290	-14482176
	24	19	589	378	1.8106	0.9053	-14482176
	24	20	596	369	1.4708	0.7354	-15854592
	24	21	596	369	0.0000	0.0000	-14476032
	24	22	597	369	0.1290	0.0645	-14861824
	24	23	605	360	1.5534	0.7767	-14470656
	24	24	605	360	0.0000	0.0000	-15858432
	24	25	605	360	0.0000	0.0000	-13888512
	24	26	617	348	2.1892	1.0946	-14865408
	24	27	617	348	0.0000	0.0000	-12971008
	24	28	617	348	0.0000	0.0000	-12571648
	24	29	617	348	0.0000	0.0000	-10066432
	24	30	617	348	0.0000	0.0000	-14871552
	24	31	629	345	1.5956	0.7978	-14875392
	24	32	629	345	0.0000	0.0000	-12963328
	24	33	629	345	0.0000	0.0000	-46848
	24	34	636	337	1.3713	0.6856	-11001088
	24	35	636	337	0.0000	0.0000	-13878784
	24	36	636	337	0.0000	0.0000	-12961280
	24	37	634	332	0.6947	0.3473	-9673216
	24	38	634	332	0.0000	0.0000	-9686528
	24	39	633	324	1.0400	0.5200	-8117504
	24	40	633	324	0.0000	0.0000	-9676800
	24	41	633	324	0.0000	0.0000	-9096704
	24	42	630	314	1.3468	0.6734	-9667840
	24	43	630	314	0.0000	0.0000	-8113664
	24	44	624	309	1.0075	0.5038	-12570112
	24	45	624	309	0.0000	0.0000	-11951872
	24	46	618	304	1.0075	0.5038	-12963328
	24	47	618	304	0.0000	0.0000	-9661696
	24	48	618	304	0.0000	0.0000	-10601984
	24	49	610	294	1.6520	0.8260	-12581632
	24	50	610	294	0.0000	0.0000	-9688064
	24	51	610	294	0.0000	0.0000	-5819904
	24	52	604	284	1.5044	0.7522	-5231616
	24	53	604	284	0.0000	0.0000	-1923328
	24	54	597	274	1.5746	0.7873	-2350336
	24	55	597	274	0.0000	0.0000	-6712576
	24	56	592	264	1.4423	0.7211	-10997248
	24	57	592	264	0.0000	0.0000	-5816320
	24	58	590	252	1.5694	0.7847	-6727680
	24	59	590	252	0.0000	0.0000	-4250880
	24	60	590	252	0.0000	0.0000	-9691904
	24	61	590	252	0.0000	0.0000	-8115200
	24	62	585	222	3.9234	1.9617	-6684928
	24	63	585	222	0.0000	0.0000	-10949888
	24	64	585	222	0.0000	0.0000	-9044224
	24	65	585	222	0.0000	0.0000	-10551552
	24	66	585	206	2.0640	1.0320	-7078144
	24	67	585	206	0.0000	0.0000	-10551552
	24	68	585	206	0.0000	0.0000	-7078144
	24	69	585	206	0.0000	0.0000	-10551552
	24	70	574	188	2.7213	1.3606	-4800768
	24	71	574	188	0.0000	0.0000	-1900800
	24	72	574	188	0.0000	0.0000	-3277056
	24	73	574	184	0.5160	0.2580	-5772544
	24	74	574	184	0.0000	0.0000	-3277056
	24	75	565	176	1.5534	0.7767	-4209408
	24	76	565	176	0.0000	0.0000	-1928448
	24	77	565	176	0.0000	0.0000	-2329344
	24	78	565	176	0.0000	0.0000	-2342912
	24	79	565	176	0.0000	0.0000	-947712
	24	80	565	176	0.0000	0.0000	-43008
	24	81	562	169	0.9824	0.4912	-2936320
	24	82	562	169	0.0000	0.0000	-4823552
	24	83	561	160	1.1681	0.5841	-4812032
	24	84	561	160	0.0000	0.0000	-1924864
	24	85	561	160	0.0000	0.0000	-7104256
	24	86	552	169	1.6419	0.8210	-951552
	24	87	552	169	0.0000	0.0000	-3816192
	24	88	552	169	0.0000	0.0000	-1930752
	24	89	546	160	1.3953	0.6977	-1314560
	24	90	546	160	0.0000	0.0000	-2331648
	24	91	546	160	0.0000	0.0000	-1905920
	24	92	546	160	0.0000	0.0000	-2294016
	25	1	550	498	-1.0000	-1.0000	-15846912
	25	2	550	498	0.0000	0.0000	-16429312
	25	3	550	498	0.0000	0.0000	-16425472
	25	4	549	489	1.1681	0.5841	-16436736
	25	5	549	489	0.0000	0.0000	-15850752
	25	6	546	484	0.7522	0.3761	-15833600
	25	7	546	484	0.0000	0.0000	-15844864
	25	8	545	478	0.7847	0.3923	-13873408
	25	9	545	478	0.0000	0.0000	-16436736
	25	10	557	472	1.7307	0.8654	-15824384
	25	11	557	472	0.0000	0.0000	-14863872
	25	12	562	466	1.0075	0.5038	-16438272
	25	13	562	466	0.0000	0.0000	-15846912
	25	14	562	466	0.0000	0.0000	-14852608
	25	15	568	457	1.3953	0.6977	-9660160
	25	16	568	457	0.0000	0.0000	-9085440
	25	17	574	453	0.9302	0.4651	-12556800
	25	18	574	453	0.0000	0.0000	-9070336
	25	19	576	438	1.9521	0.9761	-9085440
	25	20	576	438	0.0000	0.0000	-10607872
	25	21	576	438	0.0000	0.0000	-11987968
	25	22	581	432	1.0075	0.5038	-14474496
	25	23	581	432	0.0000	0.0000	-15852288
	25	24	588	421	1.6820	0.8410	-13892352
	25	25	588	421	0.0000	0.0000	-12967168
	25	26	590	413	1.0638	0.5319	-12967168
	25	27	590	413	0.0000	0.0000	-13873408
	25	28	600	398	2.3256	1.1628	-12955904
	25	29	600	398	0.0000	0.0000	-12360192
	25	30	605	394	0.8260	0.4130	-15856128
	25	31	605	394	0.0000	0.0000	-15841024
	25	32	608	385	1.2238	0.6119	-13884672
	25	33	608	385	0.0000	0.0000	-10053376
	25	34	614	374	1.6164	0.8082	-12573952
	25	35	614	374	0.0000	0.0000	-14865408
	25	36	624	369	1.4423	0.7211	-14470656
	25	37	624	369	0.0000	0.0000	-13884672
	25	38	632	365	1.1538	0.5769	-13874944
	25	39	632	365	0.0000	0.0000	-13884672
	25	40	638	357	1.2900	0.6450	-14472192
	25	41	638	357	0.0000	0.0000	-12955904
	25	42	641	346	1.4708	0.7354	-12964864
	25	43	641	346	0.0000	0.0000	-11927808
	25	44	641	332	1.8060	0.9030	-9093120
	25	45	641	332	0.0000	0.0000	-8115200
	25	46	638	328	0.6450	0.3225	-5810176
	25	47	638	328	0.0000	0.0000	-9686528
	25	48	629	314	2.1470	1.0735	-8121344
	25	49	629	314	0.0000	0.0000	-10987520
	25	50	621	309	1.2170	0.6085	-12575488
	25	51	621	309	0.0000	0.0000	-10995200
	25	52	616	301	1.2170	0.6085	-8111616
	25	53	605	290	2.0068	1.0034	-5819904
	25	54	605	290	0.0000	0.0000	-7104256
	25	55	590	280	2.3256	1.1628	-4784384
	25	56	590	280	0.0000	0.0000	-4791808
	25	57	590	280	0.0000	0.0000	-9078016
	25	58	590	280	0.0000	0.0000	-4819712
	25	59	590	280	0.0000	0.0000	-8083712
	25	60	600	298	2.6563	1.3281	-9094656
	25	61	600	298	0.0000	0.0000	-5819904
	25	62	600	298	0.0000	0.0000	-10605568
	25	63	590	301	1.3468	0.6734	-9679104
	25	64	590	301	0.0000	0.0000	-10611712
	25	65	590	301	0.0000	0.0000	-6716416
	25	66	590	301	0.0000	0.0000	-4829440
	25	67	590	301	0.0000	0.0000	-9094656
	25	68	590	308	0.9030	0.4515	-5808640
	26	28	980	524	-1.0000	-1.0000	-13888512
	26	29	980	524	0.0000	0.0000	-12383488
	26	30	980	524	0.0000	0.0000	-14875392
	26	31	985	532	1.2170	0.6085	-14472192
	26	32	985	532	0.0000	0.0000	-14867712
	26	33	977	546	2.0801	1.0400	-10053376
	26	34	968	560	2.1470	1.0735	-12972544
	26	35	962	573	1.8470	0.9235	-16434688
	26	36	960	581	1.0638	0.5319	-14476032
	26	37	960	581	0.0000	0.0000	-13880832
	26	38	960	581	0.0000	0.0000	-14476032
	26	39	944	596	2.8292	1.4146	-14873088
	26	40	944	596	0.0000	0.0000	-15854592
	26	41	944	596	0.0000	0.0000	-14867712
	26	42	936	609	1.9691	0.9845	-14861824
	26	43	936	609	0.0000	0.0000	-14472192
	26	44	936	609	0.0000	0.0000	-14460928
	26	45	933	614	0.7522	0.3761	-14476032
	26	46	933	614	0.0000	0.0000	-14867712
	26	47	933	614	0.0000	0.0000	-15852288
	26	48	933	614	0.0000	0.0000	-16440576
	26	49	918	625	2.3995	1.1998	-14873088
	26	50	918	625	0.0000	0.0000	-15856128
	26	51	918	625	0.0000	0.0000	-16440576
	26	52	918	625	0.0000	0.0000	-14867712
	26	53	918	625	0.0000	0.0000	-14472192
	26	54	918	625	0.0000	0.0000	-16436736
	26	55	918	625	0.0000	0.0000	-15848448
	26	56	914	630	0.8260	0.4130	-16445952
	26	57	914	630	0.0000	0.0000	-16442112
	26	58	914	630	0.0000	0.0000	-14860288
	26	59	914	630	0.0000	0.0000	-14865408
	26	60	914	630	0.0000	0.0000	-16445952
	26	61	914	630	0.0000	0.0000	-14869248
	26	62	914	630	0.0000	0.0000	-15854592
	26	63	914	630	0.0000	0.0000	-15850752
	26	64	914	630	0.0000	0.0000	-16773632
	26	65	914	630	0.0000	0.0000	-16772096
	26	66	914	630	0.0000	0.0000	-15856128
	26	67	912	628	0.3649	0.1824	-16765952
	26	68	912	628	0.0000	0.0000	-16440576
	26	69	912	628	0.0000	0.0000	-16444416
	26	70	913	624	0.5319	0.2659	-16442112
	26	71	913	624	0.0000	0.0000	-16444416
	26	72	934	626	2.7213	1.3606	-12964864
	26	73	934	626	0.0000	0.0000	-11001088
	26	74	956	641	3.4349	1.7174	-13873408
	26	75	956	641	0.0000	0.0000	-13880832
	26	76	956	641	0.0000	0.0000	-12566528
	26	77	949	641	0.9030	0.4515	-11966976
	26	78	949	641	0.0000	0.0000	-10609408
	26	79	949	641	0.0000	0.0000	-10991360
	26	80	949	641	0.0000	0.0000	-11989504
	26	81	949	641	0.0000	0.0000	-10993664
	26	82	949	641	0.0000	0.0000	-14467072
	26	83	938	644	1.4708	0.7354	-12972544
	26	84	938	644	0.0000	0.0000	-10998784
	26	85	938	644	0.0000	0.0000	-14867712
	26	86	938	644	0.0000	0.0000	-13890048
	26	87	938	644	0.0000	0.0000	-14472192
	26	88	938	644	0.0000	0.0000	-14867712
	26	89	938	644	0.0000	0.0000	-14857984
	26	90	938	644	0.0000	0.0000	-14479872
	26	91	938	644	0.0000	0.0000	-14478336
	26	92	949	628	2.5047	1.2524	-15844864
	26	93	965	630	2.0801	1.0400	-16445952
	26	94	965	630	0.0000	0.0000	-15856128
	26	95	965	630	0.0000	0.0000	-14474496
	26	96	965	630	0.0000	0.0000	-14865408
	26	97	965	630	0.0000	0.0000	-15850752
	26	98	965	630	0.0000	0.0000	-15856128
	26	99	965	630	0.0000	0.0000	-15848448
	26	100	965	630	0.0000	0.0000	-14875392
	26	101	960	646	2.1624	1.0812	-12555264
	26	102	960	646	0.0000	0.0000	-13884672
	26	103	954	657	1.6164	0.8082	-6741248
	26	104	954	657	0.0000	0.0000	-6745088
	27	1	500	497	-1.0000	-1.0000	-12575488
	27	2	500	497	0.0000	0.0000	-12964864
	27	3	509	501	1.2705	0.6353	-15837184
	27	4	509	501	0.0000	0.0000	-14865408
	27	5	509	504	0.3870	0.1935	-15822080
	27	6	508	505	0.1824	0.0912	-14856448
	27	7	506	516	1.4423	0.7211	-15844864
	27	8	510	514	0.5769	0.2885	-14463232
	27	9	518	516	1.0638	0.5319	-14861824
	27	10	526	514	1.0638	0.5319	-15835648
	27	11	538	510	1.6317	0.8159	-15848448
	27	12	540	510	0.2580	0.1290	-14865408
	27	13	540	516	0.7740	0.3870	-14854144
	27	14	538	517	0.2885	0.1442	-14854144
	27	15	544	521	0.9302	0.4651	-14854144
	27	16	553	521	1.1610	0.5805	-14857984
	27	17	536	520	2.1968	1.0984	-15828224
	27	18	540	518	0.5769	0.2885	-14856448
	27	19	540	518	0.0000	0.0000	-11974400
	27	20	540	518	0.0000	0.0000	-14474496
	27	21	540	518	0.0000	0.0000	-14863872
	27	22	538	524	0.8159	0.4079	-13871104
	27	23	538	524	0.0000	0.0000	-14861824
	27	24	538	524	0.0000	0.0000	-10586880
	27	25	546	526	1.0638	0.5319	-15794432
	27	26	546	526	0.0000	0.0000	-12944640
	27	27	546	526	0.0000	0.0000	-12952064
	27	28	546	526	0.0000	0.0000	-14861824
	27	29	546	526	0.0000	0.0000	-6881536
	27	30	546	526	0.0000	0.0000	-13878784
	27	31	541	528	0.6947	0.3473	-11969024
	27	32	541	528	0.0000	0.0000	-12953600
	27	33	541	528	0.0000	0.0000	-256
	27	34	541	528	0.0000	0.0000	-12964864
	27	35	541	528	0.0000	0.0000	-14453504
	27	36	541	528	0.0000	0.0000	-12948480
	27	37	541	538	1.2900	0.6450	-12952064
	27	38	541	538	0.0000	0.0000	-13873408
	27	39	541	538	0.0000	0.0000	-13865984
	27	40	541	538	0.0000	0.0000	-14442240
	27	41	541	538	0.0000	0.0000	-14453504
	27	42	544	533	0.7522	0.3761	-12541696
	27	43	544	533	0.0000	0.0000	-12944640
	27	44	534	526	1.5746	0.7873	-14463232
	27	45	534	526	0.0000	0.0000	-13867520
	27	46	534	526	0.0000	0.0000	-12952064
	27	47	541	530	1.0400	0.5200	-7713024
	27	48	541	530	0.0000	0.0000	-12525056
	27	49	541	530	0.0000	0.0000	-12551424
	27	50	541	530	0.0000	0.0000	-15824384
	27	51	541	530	0.0000	0.0000	-12549120
	27	52	541	545	1.9350	0.9675	-10600448
	27	53	541	545	0.0000	0.0000	-12923648
	27	54	541	545	0.0000	0.0000	-12953600
	27	55	541	545	0.0000	0.0000	-10586880
	27	56	541	545	0.0000	0.0000	-12934912
	27	57	541	545	0.0000	0.0000	-10972416
	27	58	541	545	0.0000	0.0000	-12556800
	27	59	546	546	0.6578	0.3289	-13874944
	27	60	546	546	0.0000	0.0000	-14430976
	27	61	546	546	0.0000	0.0000	-12955904
	27	62	546	546	0.0000	0.0000	-10964992
	27	63	546	546	0.0000	0.0000	-12946176
	27	64	541	558	1.6770	0.8385	-13877248
	27	65	541	558	0.0000	0.0000	-12922112
	27	66	541	558	0.0000	0.0000	-12944640
	27	67	541	558	0.0000	0.0000	-14442240
	27	68	541	558	0.0000	0.0000	-12910848
	27	69	536	552	1.0075	0.5038	-14849024
	27	70	536	552	0.0000	0.0000	-14457344
	27	71	536	552	0.0000	0.0000	-16429312
	27	72	536	552	0.0000	0.0000	-13867520
	27	73	536	552	0.0000	0.0000	-14811392
	28	52	752	536	-1.0000	-1.0000	-15848448
	28	53	752	536	0.0000	0.0000	-15844864
	28	54	752	536	0.0000	0.0000	-16434688
	28	55	752	536	0.0000	0.0000	-14871552
	28	56	752	536	0.0000	0.0000	-16419584
	28	57	758	545	1.3953	0.6977	-16772096
	28	58	758	545	0.0000	0.0000	-16440576
	28	59	752	548	0.8654	0.4327	-16438272
	28	60	752	548	0.0000	0.0000	-16444416
	28	61	748	546	0.5769	0.2885	-15850752
	28	62	748	546	0.0000	0.0000	-15852288
	28	63	752	549	0.6450	0.3225	-16442112
	28	64	752	549	0.0000	0.0000	-16438272
	28	65	762	549	1.2900	0.6450	-16438272
	28	66	762	549	0.0000	0.0000	-16751104
	28	67	754	554	1.2170	0.6085	-16438272
	28	68	754	554	0.0000	0.0000	-16434688
	28	69	778	554	3.0960	1.5480	-16438272
	28	70	778	554	0.0000	0.0000	-14867712
	28	71	778	554	0.0000	0.0000	-15852288
	28	72	778	554	0.0000	0.0000	-16445952
	28	73	778	554	0.0000	0.0000	-15852288
	28	74	776	549	0.6947	0.3473	-16444416
	28	75	776	549	0.0000	0.0000	-14856448
	28	76	768	544	1.2170	0.6085	-15850752
	28	77	768	544	0.0000	0.0000	-14867712
	28	78	768	544	0.0000	0.0000	-15846912
	28	79	766	552	1.0638	0.5319	-15850752
	28	80	766	552	0.0000	0.0000	-16429312
	28	81	766	552	0.0000	0.0000	-16425472
	28	82	766	552	0.0000	0.0000	-14857984
	28	83	766	552	0.0000	0.0000	-15850752
	28	84	761	561	1.3281	0.6641	-15846912
	28	85	761	561	0.0000	0.0000	-14857984
	28	86	761	561	0.0000	0.0000	-15839488
	28	87	753	565	1.1538	0.5769	-16438272
	28	88	753	565	0.0000	0.0000	-16445952
	28	89	753	565	0.0000	0.0000	-16448256
	28	90	753	565	0.0000	0.0000	-15848448
	28	91	753	565	0.0000	0.0000	-14860288
	28	92	753	565	0.0000	0.0000	-16444416
	28	93	753	565	0.0000	0.0000	-14873088
	28	94	753	565	0.0000	0.0000	-16444416
	28	95	750	565	0.3870	0.1935	-16444416
	28	96	750	565	0.0000	0.0000	-14875392
	28	97	750	565	0.0000	0.0000	-15844864
	28	98	746	566	0.5319	0.2659	-16445952
	28	99	746	566	0.0000	0.0000	-14863872
	28	100	748	572	0.8159	0.4079	-16440576
	28	101	748	572	0.0000	0.0000	-14871552
	28	102	748	572	0.0000	0.0000	-16436736
	28	103	748	572	0.0000	0.0000	-15835648
	28	104	744	573	0.5319	0.2659	-16442112
	28	105	744	573	0.0000	0.0000	-16442112
	29	1	260	340	-1.0000	-1.0000	5447168
	29	2	268	346	1.2900	0.6450	3483392
	29	3	266	357	1.4423	0.7211	4860928
	29	4	270	360	0.6450	0.3225	5121792
	29	5	276	365	1.0075	0.5038	4858368
	29	6	280	377	1.6317	0.8159	5707008
	29	7	285	380	0.7522	0.3761	6503168
	29	8	284	388	1.0400	0.5200	4068608
	29	9	284	396	1.0320	0.5160	3811328
	29	10	280	408	1.6317	0.8159	3216384
	29	11	278	417	1.1893	0.5947	2955008
	29	12	286	414	1.1022	0.5511	4074240
	29	13	294	413	1.0400	0.5200	5454592
	29	14	297	418	0.7522	0.3761	2955008
	29	15	302	425	1.1097	0.5548	3806720
	29	16	306	432	1.0400	0.5200	3222016
	29	17	306	440	1.0320	0.5160	1905152
	29	18	320	438	1.8243	0.9122	4859136
	29	19	322	434	0.5769	0.2885	3806464
	29	20	317	432	0.6947	0.3473	3812096
	29	21	309	450	2.5410	1.2705	3479040
	29	22	306	458	1.1022	0.5511	2176000
	29	23	302	466	1.1538	0.5769	4333312
	29	24	296	476	1.5044	0.7522	4080384
	29	25	296	484	1.0320	0.5160	1577472
	29	26	296	488	0.5160	0.2580	2167040
	29	27	300	502	1.8783	0.9391	1319168
	29	28	306	512	1.5044	0.7522	1579520
	29	29	314	521	1.5534	0.7767	1316608
	30	1	209	350	-1.0000	-1.0000	5707008
	30	2	209	350	0.0000	0.0000	4856576
	30	3	221	358	1.8605	0.9302	5714944
	30	4	228	358	0.9030	0.4515	5968640
	30	5	232	369	1.5099	0.7550	4859904
	30	6	230	381	1.5694	0.7847	4334592
	30	7	236	380	0.7847	0.3923	5445888
	30	8	246	377	1.3468	0.6734	6756352
	30	9	246	377	0.0000	0.0000	4072704
	30	10	250	381	0.7297	0.3649	5972736
	30	11	245	389	1.2170	0.6085	4859136
	30	12	248	389	0.3870	0.1935	5708544
	30	13	253	392	0.7522	0.3761	6764032
	30	14	257	393	0.5319	0.2659	5451520
	30	15	246	397	1.5099	0.7550	4071680
	30	16	250	396	0.5319	0.2659	4337152
	30	17	258	396	1.0320	0.5160	3481600
	30	18	264	405	1.3953	0.6977	4855296
	30	19	266	410	0.6947	0.3473	4200960
	30	20	276	414	1.3894	0.6947	3808000
	30	21	277	424	1.2964	0.6482	3488256
	30	22	273	430	0.9302	0.4651	2434816
	30	23	274	425	0.6578	0.3289	4331776
	30	24	282	428	1.1022	0.5511	3218176
	30	25	276	428	0.7740	0.3870	3482880
	30	26	269	430	0.9391	0.4696	2823424
	30	27	276	434	1.0400	0.5200	3218688
	30	28	280	433	0.5319	0.2659	2956032
	30	29	284	436	0.6450	0.3225	2434560
	30	30	288	437	0.5319	0.2659	2966016
	30	31	288	437	0.0000	0.0000	2173184
	30	32	290	446	1.1893	0.5947	2435840
	30	33	290	446	0.0000	0.0000	1711104
	30	34	292	448	0.3649	0.1824	3486208
	30	35	292	448	0.0000	0.0000	2304512
	30	36	298	448	0.7740	0.3870	2172928
	30	37	298	448	0.0000	0.0000	1913088
	30	38	305	448	0.9030	0.4515	2169600
	30	39	305	448	0.0000	0.0000	2304256
	31	30	360	422	-1.0000	-1.0000	2169600
	31	31	360	422	0.0000	0.0000	2428160
	31	32	365	422	0.6450	0.3225	1580288
	31	33	372	422	0.9030	0.4515	1578496
	31	34	373	421	0.1824	0.0912	1054464
	31	35	374	420	0.1824	0.0912	1051904
	31	36	377	418	0.4651	0.2326	1057536
	31	37	377	418	0.0000	0.0000	791552
	31	38	381	416	0.5769	0.2885	1581568
	31	39	384	413	0.5473	0.2737	1319936
	31	40	388	410	0.6450	0.3225	1052928
	31	41	388	410	0.0000	0.0000	1052672
	31	42	394	405	1.0075	0.5038	791808
	31	43	406	396	1.9350	0.9675	1053184
	31	44	417	390	1.6164	0.8082	792320
	31	45	417	386	0.5160	0.2580	1314304
	31	46	417	382	0.5160	0.2580	791040
	31	47	417	381	0.1290	0.0645	1055232
	31	48	420	372	1.2238	0.6119	789504
	31	49	422	369	0.4651	0.2326	793088
	31	50	429	368	0.9122	0.4561	1056768
	31	51	432	360	1.1022	0.5511	1591808
	31	52	437	358	0.6947	0.3473	1063936
	31	53	442	354	0.8260	0.4130	1313536
	31	54	442	354	0.0000	0.0000	2167040
	31	55	442	354	0.0000	0.0000	1906432
	31	56	444	349	0.6947	0.3473	1576960
	31	57	444	349	0.0000	0.0000	1908224
	31	58	444	349	0.0000	0.0000	1313024
	31	59	444	349	0.0000	0.0000	2429952
	31	60	437	352	0.9824	0.4912	1313280
	31	61	437	352	0.0000	0.0000	1905152
	31	62	437	352	0.0000	0.0000	2430464
	31	63	446	366	2.1470	1.0735	1051648
	31	64	446	366	0.0000	0.0000	1317888
	32	1	332	504	-1.0000	-1.0000	-14279677
	32	2	348	494	2.4340	1.2170	-14409214
	32	3	353	494	0.6450	0.3225	-14673151
	32	4	354	490	0.5319	0.2659	-14079739
	32	5	356	486	0.5769	0.2885	-13949181
	32	6	364	481	1.2170	0.6085	-14080253
	32	7	376	477	1.6317	0.8159	-14213631
	32	8	382	473	0.9302	0.4651	-13622782
	32	9	386	466	1.0400	0.5200	-13625600
	32	10	392	462	0.9302	0.4651	-13490939
	32	11	393	457	0.6578	0.3289	-13822975
	32	12	398	453	0.8260	0.4130	-12837888
	32	13	404	450	0.8654	0.4327	-13034496
	32	14	405	441	1.1681	0.5841	-14016251
	32	15	405	441	0.0000	0.0000	-13359872
	32	16	414	437	1.2705	0.6353	-12311294
	32	17	414	437	0.0000	0.0000	-12309242
	32	18	416	438	0.2885	0.1442	-12902398
	32	19	416	432	0.7740	0.3870	-13753342
	32	20	416	426	0.7740	0.3870	-11977463
	32	21	416	425	0.1290	0.0645	-10800375
	32	22	414	422	0.4651	0.2326	-10268913
	32	23	414	421	0.1290	0.0645	-10143485
	32	24	414	421	0.0000	0.0000	-9946873
	32	25	408	418	0.8654	0.4327	-10084091
	32	26	408	418	0.0000	0.0000	-9227255
	32	27	410	409	1.1893	0.5947	-9487098
	32	28	410	409	0.0000	0.0000	-9559808
	32	29	408	405	0.5769	0.2885	-10217215
	32	30	408	405	0.0000	0.0000	-10216448
	32	31	402	406	0.7847	0.3923	-10476021
	32	32	402	406	0.0000	0.0000	-10282749
	32	33	398	404	0.5769	0.2885	-10669550
	32	34	398	404	0.0000	0.0000	-9817061
	32	35	401	396	1.1022	0.5511	-9952767
	32	36	401	396	0.0000	0.0000	-9283822
	32	37	401	394	0.2580	0.1290	-9804273
	32	38	401	394	0.0000	0.0000	-10856946
	32	39	401	394	0.0000	0.0000	-12507902
	32	40	401	394	0.0000	0.0000	-11851511
	32	41	397	393	0.5319	0.2659	-12053504
	32	42	396	389	0.5319	0.2659	-12184576
	32	43	396	389	0.0000	0.0000	-12773120
	33	1	232	550	-1.0000	-1.0000	-11134207
	33	2	237	552	0.6947	0.3473	-11066879
	33	3	241	549	0.6450	0.3225	-11326719
	33	4	250	548	1.1681	0.5841	-11983355
	33	5	258	542	1.2900	0.6450	-9229565
	33	6	270	540	1.5694	0.7847	-11982335
	33	7	273	540	0.3870	0.1935	-11981056
	33	8	278	536	0.8260	0.4130	-10472699
	33	9	281	534	0.4651	0.2326	-10673918
	33	10	286	534	0.6450	0.3225	-10669055
	33	11	292	534	0.7740	0.3870	-9943033
	33	12	292	534	0.0000	0.0000	-10534647
	33	13	292	534	0.0000	0.0000	-8762878
	33	14	296	534	0.5160	0.2580	-11061247
	33	15	296	534	0.0000	0.0000	-10537472
	33	16	308	538	1.6317	0.8159	-10799614
	33	17	308	538	0.0000	0.0000	-11851520
	33	18	305	534	0.6450	0.3225	-10475774
	33	19	305	534	0.0000	0.0000	-9878525
	33	20	306	533	0.1824	0.0912	-8894966
	33	21	306	533	0.0000	0.0000	-9614580
	33	22	306	528	0.6450	0.3225	-9686010
	33	23	306	528	0.0000	0.0000	-10735613
	33	24	306	528	0.0000	0.0000	-11910911
	33	25	306	528	0.0000	0.0000	-10205942
	33	26	305	525	0.4079	0.2040	-11452671
	33	27	305	525	0.0000	0.0000	-10137078
	33	28	312	528	0.9824	0.4912	-13946880
	33	29	312	528	0.0000	0.0000	-11325951
	33	30	317	528	0.6450	0.3225	-10405888
	33	31	317	528	0.0000	0.0000	-13427198
	33	32	325	530	1.0638	0.5319	-13231870
	33	33	325	530	0.0000	0.0000	-14872576
	33	34	336	534	1.5099	0.7550	-14410496
	33	35	344	534	1.0320	0.5160	-14675200
	33	36	344	534	0.0000	0.0000	-14411518
	33	37	353	534	1.1610	0.5805	-13622779
	33	38	353	534	0.0000	0.0000	-14408703
	34	1	760	501	-1.0000	-1.0000	-15395072
	34	2	762	492	1.1893	0.5947	-14805760
	34	3	768	486	1.0946	0.5473	-14936832
	34	4	770	481	0.6947	0.3473	-14218240
	34	5	777	470	1.6820	0.8410	-13952768
	34	6	789	458	2.1892	1.0946	-13623801
	34	7	798	452	1.3953	0.6977	-14216448
	34	8	805	444	1.3713	0.6856	-14216191
	34	9	812	440	1.0400	0.5200	-14019840
	34	10	817	433	1.1097	0.5548	-14018304
	34	11	822	428	0.9122	0.4561	-14212608
	34	12	828	425	0.8654	0.4327	-13095675
	34	13	830	420	0.6947	0.3473	-12837887
	34	14	828	414	0.8159	0.4079	-13688576
	34	15	828	410	0.5160	0.2580	-13033984
	34	16	828	410	0.0000	0.0000	-13161728
	34	17	828	410	0.0000	0.0000	-13359359
	34	18	828	410	0.0000	0.0000	-13946368
	34	19	828	410	0.0000	0.0000	-12438512
	34	20	828	410	0.0000	0.0000	-13425151
	34	21	833	405	0.9122	0.4561	-13757695
	34	22	833	405	0.0000	0.0000	-14214143
	34	23	833	405	0.0000	0.0000	-12835835
	34	24	833	405	0.0000	0.0000	-13754880
	34	25	833	400	0.6450	0.3225	-13820672
	34	26	833	400	0.0000	0.0000	-13822208
	34	27	825	394	1.2900	0.6450	-12772093
	34	28	825	394	0.0000	0.0000	-12510975
	34	29	825	394	0.0000	0.0000	-13361663
	34	30	825	394	0.0000	0.0000	-13031165
	34	31	825	394	0.0000	0.0000	-12313088
	34	32	825	394	0.0000	0.0000	-13099776
	34	33	828	388	0.8654	0.4327	-12905216
	34	34	828	388	0.0000	0.0000	-13232895
	34	35	832	381	1.0400	0.5200	-13624320
	34	36	832	381	0.0000	0.0000	-13033469
	34	37	836	378	0.6450	0.3225	-13233664
	34	38	836	378	0.0000	0.0000	-12578816
	34	39	849	373	1.7968	0.8984	-12838654
	34	40	849	373	0.0000	0.0000	-12904445
	34	41	849	373	0.0000	0.0000	-13756415
	34	42	848	366	0.9122	0.4561	-13035517
	34	43	848	366	0.0000	0.0000	-13757439
	34	44	848	366	0.0000	0.0000	-13167360
	34	45	848	366	0.0000	0.0000	-13626880
[truncated: 1,015 more rows]

## Sheet: Fig2J
Number of migrating SCPs in each direction in individual embryo
	control-UAS:GFP+ SCPs																												e: embryo
	e1	e2	e3	e4	e5	e6	e7	e8	e9	e10	e11	e12	e13	e14	e15	e16	e17	e18	e19	e20	e21	e22	e23	e24	A	P			A: average																		Percentage of each migration phenotype at 38 hpf
No migration	2	1	1	2	2	2	0	1	1	1	2	2	2	1	0	2	1	2	1	0	2	0	0	1	1.20833	0.111111			P: percentage																			No migration	Dorsal migration
Dorsal migration	3	5	5	4	3	4	3	3	4	3	3	3	7	3	5	3	6	6	5	2	6	3	5	3	4.04167	0.444444																					control-UAS:GFP	11.11	44.44
ventral migration	4	4	3	3	4	5	2	3	5	3	4	3	6	2	4	4	5	3	4	3	4	3	3	4	3.66667	0.444444																					alcama-ΔN	37.2	48.5
	alcama-ΔN-GFP+ SCPs																																														alcama-ΔPDZ	32.23	59.6
	e1	e2	e3	e4	e5	e6	e7	e8	e9	e10	e11	e12	e13	e14	e15	e16	e17	e18	e19	e20	e21	e22	e23	e24	e25	e26	e27	e28	e29	e30	e31	e32	e33	e34	e35	e36	A	P
No migration	2	1	0	2	2	4	9	0	1	2	0	4	5	4	1	2	1	2	1	2	0	0	1	3	1	5	3	0	3	1	1	0	2	4	3	4	2.11111	0.372134
Dorsal migration	2	3	2	2	0	3	8	1	1	0	2	0	7	5	2	3	5	2	1	0	2	1	1	5	3	3	5	3	3	2	2	2	4	6	2	6	2.75	0.485009
ventral migration	1	1	0	0	1	1	0	0	1	0	0	3	3	2	0	1	1	0	0	2	0	0	1	3	0	1	0	0	0	3	0	0	2	2	0	0	0.805556	0.142857
	alcama-ΔPDZ-GFP+ SCPs
	e1	e2	e3	e4	e5	e6	e7	e8	e9	e10	e11	e12	e13	e14	e15	e16	e17	e18	e19	e20	e21	e22	e23	e24	e25	e26	e27	e28	e29	e30	e31	e32	e33	e34	e35	e36	e37	e38	e39	e40	e41	e42	e43	e44	A	P
No migration	5	1	5	4	5	8	12	1	4	2	2	1	0	0	0	2	3	1	4	0	0	1	1	2	2	4	3	0	7	4	0	1	1	0	0	3	0	0	3	0	2	4	0	1	2.25	0.32235
Dorsal migration	3	2	9	5	8	4	10	7	5	0	1	3	4	1	4	0	3	2	2	6	2	2	7	5	3	5	1	4	6	6	8	5	3	2	5	8	3	3	3	4	4	6	6	3	4.15909	0.595989
ventral migration	0	0	2	0	0	3	1	0	0	0	0	0	0	0	1	3	2	0	1	0	0	0	0	1	3	2	2	0	0	0	2	0	0	0	0	0	0	1	0	1	0	0	0	0	0.568182	0.0816619
[truncated: 1 more columns]

## Sheet: Fig3A-b
	Number of anti-pERK+ cells at 26 hpf
	control MO	alcama MO	Rescue
embryo1	67	12	45
embryo2	46	24	33
embryo3	55	12	74
embryo4	41	32	44
embryo5	68	19	51
embryo6	44	13	55
embryo7	51	21	41
embryo8	58	18	39
embryo9	50	20	46
embryo10	61	14	37
embryo11	52	22	59
embryo12	57	28	52

## Sheet: Fig3C&E
Fig3C	Number of ET37:eGFP+ cells at 40 hpf
	SRCs		FMCs
	control MO	pdgfra MO	control MO	pdgfra MO
embryo1	88	25	33	20
embryo2	86	30	42	16
embryo3	79	29	48	19
embryo4	67	35	31	22
embryo5	58	27	30	14
embryo6	62	32	35	17
embryo7	72	37	38	19
embryo8	69	28	43	21
Fig3E	Number of TCF:mCherry+ cells in the CHT at 40 hpf
	control	AS605240	LY294002	CAL101
embryo1	72	28	59	89
embryo2	92	18	50	91
embryo3	97	23	53	78
embryo4	74	39	63	62
embryo5	68	17	64	78
embryo6	89	22	39	91
embryo7	77	24	47	102
embryo8	68	16	45	83
embryo9	82	18	42	78
embryo10		21	49

## Sheet: Fig4D&E
Fig4D	Number of cspg4:GAL4; UAS:lifeactGFP+ cells at 28 hpf
	Dorsal migration		Ventral migration
	control_D	pdgfra-ΔPI3K_D	control_V	pdgfra-ΔPI3K_V
embryo1	17	14	23	10
embryo2	14	13	28	9
embryo3	16	15	20	13
embryo4	13	8	21	6
embryo5	19	12	27	7
embryo6	11	18	19	5
embryo7	15	10	26	12
embryo8		9		8
Fig4E
Number of pax3a:eGFP+ cells at 36 hpf
	pdgfra-WT	pdgfra-ΔPI3K
embryo1	39	16
embryo2	49	19
embryo3	51	23
embryo4	42	15
embryo5	44	13
embryo6	38	20
embryo7	40	17
embryo8	30	8
embryo9	68	12
embryo10	48	19
embryo11	41	14
embryo12		11
embryo13		14
embryo14		22
embryo15		11
embryo16		19
embryo17		8
embryo18		12
embryo19		6

[truncated: 10 more sheets: Fig5E, Fig6B-b, Fig6E-b, Fig6CDFG, Fig7C-e,D-e&F, Supp Fig2A-a&b, 2C, Supp Fig3D, Supp Fig4B, C&D, Supp Fig5C&E, Supp Fig6A-e&B-e]
